# Supplementary material for: Utilizing Large language models to select literature for meta-analysis shows workload reduction while maintaining a similar recall level as manual curation
Source: BMC Med Res Methodol. 2025 Apr 28;25:116. doi: 10.1186/s12874-025-02569-3 (PMC12036192; doi:10.1186/s12874-025-02569-3)
Supplement: Supplementary file 2 — Supplementary Material 2. [file 12874_2025_2569_MOESM2_ESM.xlsx]

## Sheet: Glioma
PMID	id	Publication Year	Create Date	DOI	Title	joined_content	Screen_in_real_practice	Screen_in_real_practice_preserved_after_screen_title_abstract	Records_100	ResercherLabeled_species	ResercherLabeled_disease	ResercherLabeled_treatment	ResercherLabeled_research_type	GPT35_species_full	GPT35_disease_full	GPT35_treatment_full	GPT35_research_type_full	GPT35_prompt_strategy_2_Full_combination_full	GPT35_prompt_strategy_3_Full_combination_full	GPT35_prompt_strategy_2_Best_combination_full	GPT35_prompt_strategy_3_Best_combination_full	GPT4_species_full	GPT4_disease_full	GPT4_treatment_full	GPT4_research_type_full	GPT4_prompt_strategy_2_Full_combination	GPT4_prompt_strategy_3_Full_combination	GPT4_prompt_strategy_2_Best_combination	GPT4_prompt_strategy_3_Best_combination	GPT35_species	GPT35_disease	GPT35_treatment	GPT35_research_type	GPT35_prompt_strategy_1_Full_combination	GPT35_prompt_strategy_2_Full_combination	GPT35_prompt_strategy_3_Full_combination	GPT35_prompt_strategy_1_Best_combination	GPT35_prompt_strategy_2_Best_combination	GPT35_prompt_strategy_3_Best_combination	GPT4_species	GPT4_disease	GPT4_treatment	GPT4_research_type	GPT4_prompt_strategy_1_Full_combination	GPT4_prompt_strategy_2_Full_combination	GPT4_prompt_strategy_3_Full_combination	GPT4_prompt_strategy_1_Best_combination	GPT4_prompt_strategy_2_Best_combination	GPT4_prompt_strategy_3_Best_combination
36830847	30	2023	2023-02-25	10.3390/biomedicines11020311	Analysis of PD-L1 and CD3 Expression in Glioblastoma Patients and Correlation with Outcome: A Single Center Report	Title: Analysis of PD-L1 and CD3 Expression in Glioblastoma Patients and Correlation with Outcome: A Single Center Report. Abstract: With the advent of immunotherapies, the field of cancer therapy has been revived with new hope, especially for cancers with dismal prognoses, such as the glioblastoma multiforme (GBM). Currently, immunotherapies should potentiate the host's own antitumor immune resp…	Exclude in full text screen	Yes	1	Y	Y	N	Y	Yes, this publication meets the criteria as it used human primary research subjects to study the expression of PD-L1 and CD3 in glioblastoma patients and its correlation with outcome. The study analyzed a cohort of 69 patients with GBM who underwent standard multimodal therapies and performed immunohistochemistry for CD3 and PD-L1. The authors concluded that TILs and/or PD-L1 expression are detec…	Yes. This publication involves glioblastoma patients and analyzes the expression of PD-L1 and CD3, as well as their association with overall survival. The study involves a single center cohort of 69 patients who underwent standard multimodal therapies.	Not sure. Although the abstract mentions immunotherapies as a potential treatment option for glioblastoma multiforme, it does not explicitly state that the study involves treatment of patients with any of the specified immunotherapies. The study seems to focus on evaluating the expression of PD-L1 and CD3 in glioblastoma samples and its correlation with survival.	Yes, this publication meets the criteria for original research. The study collected and analyzed data from a single center cohort of 69 patients with glioblastoma who underwent standard multimodal therapies (surgery/radiotherapy/adjuvant temozolamide) and performed immunohistochemistry for CD3 and PD-L1. The authors aimed to analyze the association of PD-L1 tumor expression and TILs with overall …	1. No (The study does involve human subjects, but it is not the primary research subject. The study is focused on tissue samples from patients with glioblastoma, not on the patients themselves.) 2. Yes (The study does involve patients with glioblastoma.) 3. No (The title and abstract do not explicitly mention any of the listed immunotherapies.) 4. Yes (The study is original research involving 69 …	No. The title and abstract mention the involvement of patients with glioblastoma, but there is no explicit mention of the use of any immunotherapies in the study.	{'answer of action 1': 'Yes', 'answer of action 2': 'Yes', 'answer of action 3': 'Yes'}	Yes	Yes, the study meets the criteria as it analyzes a cohort of 69 patients with glioblastoma, making human the primary research subject. The study investigates the association of PD-L1 tumor expression and TILs with overall survival in these patients.	Yes, this publication meets the criteria as it involves patients with glioblastoma, which is one of the mentioned tumors (glioma, glioblastoma, astrocytoma, oligodendroglioma). The study analyzes the PD-L1 and CD3 expression in glioblastoma patients and their correlation with the patient's outcomes.	No, the study does not meet the criteria because it does not explicitly mention that it involves treatment of patients with any of the required immunotherapies. The study focuses on the analysis of PD-L1 and CD3 expression in glioblastoma patients and their correlation with overall survival, but it does not mention the use of Immune Checkpoint Inhibitors, Peptide Vaccination, Dendritic cell Vacci…	Yes, it meets the criteria as it is an original research study analyzing the association of PD-L1 tumor expression and TILs with overall survival in a single center cohort of 69 glioblastoma patients who underwent standard multimodal therapies. The study is not a review, protocol, or case report with less than five patients.	{ "answer of action 1": "Yes", "answer of action 2": "Yes", "answer of action 3": "Yes", "answer of action 4": "Yes", "answer of action 5": "Yes" }	No	{ "answer of action 1": "Yes", "answer of action 2": "Yes", "answer of action 3": "Yes", "answer of action 4": "Yes" }	Yes	Y	Y	NS	Y	Yes	No	No	Yes	Yes	Yes	Y	Y	N	Y	No	Yes	No	Yes	Yes	Yes
36993983	89	2023	2023-03-30	10.3389/fimmu.2023.1133177	Protective anti-tumor vaccination against glioblastoma expressing the MHC class II transactivator CIITA	Title: Protective anti-tumor vaccination against glioblastoma expressing the MHC class II transactivator CIITA. Abstract: Glioblastoma is the most malignant tumor of the central nervous system. Current treatments based on surgery, chemotherapy, and radiotherapy, and more recently on selected immunological approaches, unfortunately produce dismal outcomes, and less than 2% of patients survive afte…	Exclude in title and abstract screen	No	1	N	Y	Y	Y	Yes, this publication meets the criteria as it involves animal experimentation for immunotherapeutic strategies against glioblastoma, which is a tumor of the central nervous system in humans.	Yes, this publication meets our criteria as it involves glioblastoma.	Yes, the publication meets the criteria as it explicitly mentions the use of peptide vaccination for the treatment of glioblastoma.	Yes. This publication is original research regarding an experimental vaccination for glioblastoma. The abstract mentions the use of an animal experimental system, demonstrates the acquisition of anti-tumor immune memory, and cites the feasibility of novel immunotherapeutic strategies for potential application in the clinical setting.	1. Yes 2. Yes 3. Yes 4. Yes 5. Yes 6. {"answer of action 1": "Yes", "answer of action 2": "Yes", "answer of action 3": "Yes", "answer of action 4": "Yes", "answer of action 5": "Yes"}	No, it does not meet all the criteria. While the publication focuses on glioblastoma and vaccination, it does not explicitly mention any of the specified immunotherapies in the title or abstract. Additionally, it does not clarify whether the study involves human subjects or is an animal experimental system.	{ "answer of action 1": "Yes", "answer of action 2": "Yes", "answer of action 3": "Yes" }	Yes	No, because the study uses an animal experimental system (mice) rather than human subjects as the primary research subject.	Yes, it meets the criteria because it involves patients with glioblastoma, which is a type of glioma. The study focuses on the development of a potential vaccine targeting glioblastoma cells and the associated immune response.	No, the provided title and abstract do not explicitly mention the use of Immune Checkpoint Inhibitors, Peptide Vaccination, Dendritic cell Vaccination, Adoptive Transfer of Effector Lymphocytes, Chimeric Antigen Receptor (CAR) T-cell therapy, or Oncolytic Viral Vectors therapy as part of the treatment. The study focuses on anti-tumor vaccination using glioblastoma cells expressing the MHC class I…	Yes, this publication meets the criteria as it describes an original research study that explores a new therapeutic strategy (vaccination) for glioblastoma and evaluates its effectiveness in an animal experimental system. The study investigates the protective immune response against glioblastoma growth and provides novel insights for potential clinical application. It neither appears to be a revi…	{ "answer of action 1": "No", "answer of action 2": "Yes", "answer of action 3": "No", "answer of action 4": "Yes", "answer of action 5": "No" }	No	{ "answer of action 1": "No", "answer of action 2": "Yes", "answer of action 3": "Yes", "answer of action 4": "No" }	No	Y	Y	Y	Y	Yes	Yes	No	Yes	Yes	Yes	N	Y	N	Y	No	No	No	No	No	No
36791206	180	2023	2023-02-15	10.1126/scitranslmed.abq3558	Small-molecule toosendanin reverses macrophage-mediated immunosuppression to overcome glioblastoma resistance to immunotherapy	Title: Small-molecule toosendanin reverses macrophage-mediated immunosuppression to overcome glioblastoma resistance to immunotherapy. Abstract: T cell-based immunotherapy holds promise for treating solid tumors, but its therapeutic efficacy is limited by intratumoral immune suppression. This immune suppressive tumor microenvironment is largely driven by tumor-associated myeloid cells, including …	Exclude in title and abstract screen	No	1	N	Y	Y	Y	No, the publication does not meet the criteria as it involves studies on mouse models and not human subjects.	Yes. The publication involves glioblastoma and describes potential therapeutic strategies for the treatment of solid tumors such as glioblastoma. The study involves mouse models, but the abstract does mention glioblastoma specifically.	Not sure. While the abstract mentions T cell-based immunotherapy and immune checkpoint blockade, it does not explicitly mention the immunotherapies in the criteria. Some parts suggest it may fall under CAR-T cell therapy, but further information is needed to determine that.	Yes, this study meets the criteria as it is an original research study focusing on small-molecule toosendanin reversing macrophage-mediated immunosuppression in glioblastoma. The study also provides evidence from functional screens, chemoproteomic and structural analyses, as well as animal models.	1. Yes - the publication uses human research subjects as the study was conducted in mouse models, which are often used as a model for human diseases. 2. Yes - the publication involves patients with glioblastoma as it was studied in mouse models of glioblastoma. 3. Yes - the title and abstract explicitly mention that the study involves treatment of patients with one or more immunotherapies, includ…	Yes, this publication meets all the criteria. 1) It involves human as primary research subjects: The abstract does not explicitly mention whether the study involves human subjects or mouse models. Therefore, it is not possible to determine if human subjects were included based on the information provided. 2) It involves patients with glioma, glioblastoma, astrocytoma, oligodendroglioma: The abstr…	{ "answer of action 1": "Yes", "answer of action 2": "Yes", "answer of action 3": "Yes" }	Yes	No, the study uses mouse models as the primary research subjects, not humans.	Yes, this publication meets the criteria as it involves glioblastoma (GBM), which is a type of glioma. The study focuses on the use of toosendanin (TSN) to overcome glioblastoma resistance to immunotherapy.	Yes, the abstract meets the criteria as it mentions the combination of immune checkpoint blockade and TSN therapy as well as sensitizing GBM to chimeric antigen receptor (CAR) T cell therapy.	Yes, this study meets the criteria because it is original research investigating the effects of toosendanin (TSN) in reversing macrophage-mediated tumor immunosuppression and its potential applications in treating glioblastoma and other solid tumors in mouse models. The study is not a review, protocol, or a case report with less than five patients.	{ "answer of action 1": "Yes", "answer of action 2": "Yes", "answer of action 3": "Yes", "answer of action 4": "Yes", "answer of action 5": "Yes" }	Yes	{ "answer of action 1": "Yes", "answer of action 2": "Yes", "answer of action 3": "Yes", "answer of action 4": "Yes" }	No	N	Y	NS	Y	No	Yes	Yes	No	Yes	Yes	N	Y	Y	Y	No	Yes	Yes	No	Yes	No
36814111	285	2023	2023-02-23	10.1002/jgm.3486	Cuproptosis-related classification and personalized treatment in lower-grade gliomas to prompt precise oncology	Title: Cuproptosis-related classification and personalized treatment in lower-grade gliomas to prompt precise oncology. Abstract: Cuproptosis is implicated in regulating tricarboxylic acid cycle and associated with tumor therapeutic sensitivity, patient outcomes and tumorigenesis. However, the classification and prognostic effect of cuproptosis-associated genes (CAGs), the relationship between cu…	Exclude in title and abstract screen	No	1	Y	Y	N	Y	No. The publication is about analyzing genetics, tumor microenvironment, and potential treatments for lower-grade gliomas. Although humans may be included as study subjects, they are not the primary research focus.	Yes. This publication meets the criteria as it involves patients with lower-grade gliomas.	Not sure. The title and abstract mention the classification and personalized treatment in lower-grade gliomas, but it is unclear whether the study involves treatment of patients with the listed immunotherapies. The term "immunotherapy" or any of the specific therapies listed is not mentioned in the abstract.	Yes. This publication meets the criteria as it is an original research study analyzing the classification and prognostic effect of Cuproptosis-associated genes in Lower-grade gliomas.	1. No 2. Yes 3. No 4. Yes 5. No (as it does not meet the third criteria) 6. {'answer of action 1': 'No', 'answer of action 2': 'Yes', 'answer of action 3': 'No', 'answer of action 4': 'Yes', 'answer of action 5': 'No'}	No. This publication does not meet all of the criteria. While it involves patients with gliomas (lower-grade gliomas), it does not explicitly mention the use of any specific immunotherapies in the title or abstract. Additionally, the abstract does not state that the study is original research.	{ "answer of action 1": "Yes", "answer of action 2": "Yes", "answer of action 3": "Yes" }	Yes	No, because the primary research subject in this publication is lower-grade gliomas, not humans. The study focuses on the classification, prognostic effect, and treatment of cuproptosis-associated genes in lower-grade gliomas.	Yes, this publication meets the criteria as it involves lower-grade glioma (LrGG) patients, which is a type of glioma. The study focuses on the classification, prognostic effect, and treatment of LrGG in relation to cuproptosis, which is relevant to the criteria.	Yes, the abstract mentions that a high Cuscore is remarkably related to immune checkpoint inhibitors and immunotherapy response. This suggests that the study involves treatment of patients with at least one of the immunotherapies mentioned in the criteria.	Yes, the study meets the criteria as it appears to be an original research study that systematically analyzed genetic and transcriptional alterations, prognostic value, and classification related to cuproptosis. It also constructed subtypes and evaluated relationships between cuproptosis and various factors, demonstrating the clinical effect of cuproptosis-associated genes.	{ "answer of action 1": "Yes", "answer of action 2": "Yes", "answer of action 3": "Yes", "answer of action 4": "Yes", "answer of action 5": "Yes" }	No	{ "answer of action 1": "Yes", "answer of action 2": "Yes", "answer of action 3": "Yes", "answer of action 4": "Yes" }	Yes	N	Y	NS	Y	No	No	No	No	Yes	Yes	N	Y	Y	Y	No	Yes	No	No	Yes	Yes
36862886	290	2023	2023-03-02	10.1097/MD.0000000000033150	A new immune checkpoint-associated nine-gene signature for prognostic prediction of glioblastoma	Title: A new immune checkpoint-associated nine-gene signature for prognostic prediction of glioblastoma. Abstract: Glioblastoma (GBM) is a highly malignant neurological tumor that has a poor prognosis. While pyroptosis affects cancer cell proliferation, invasion and migration, function of pyroptosis-related genes (PRGs) in GBM as well as the prognostic significance of PRGs remain obscure. By anal…	Exclude in title and abstract screen	No	1	Y	Y	N	Y	Not sure. The abstract does not clearly state whether human subjects were involved in the study. Further information is needed on the methods used to identify the differentially expressed genes and the cohorts analyzed to determine if human samples were involved.	Yes. This publication involves patients with GBM, which meets the criteria. The abstract mentions that the study focuses on identifying differentially expressed genes between GBM tumor versus normal tissues, and constructing a 9-gene signature for prognostic prediction of GBM using bioinformatics analysis. The study also observed significant differences in the expression levels of immune checkpoi…	Not sure. While the study does mention immune checkpoints and provides "instructive suggestions for immunotherapy of GBM", it does not explicitly mention any of the listed immunotherapies being used in the treatment of patients.	Yes, this publication meets the criteria as it presents original research on the identification of a new 9-gene signature for prognostic prediction of glioblastoma using comprehensive bioinformatics analysis. The study also provides new insights into the association between pyroptosis and GBM as well as suggestions for immunotherapy of GBM.	Action 1: No (not specified, but may involve human subjects) Action 2: Yes (relates to glioblastoma) Action 3: No (immunotherapy not explicitly mentioned) Action 4: Yes (original research) Action 5: No	No. This publication does not meet all of the mentioned criteria. While it does involve patients with glioblastoma, it does not explicitly mention the use of immunotherapies in the treatment of these patients. Additionally, the abstract does not provide information about the methodology or results of an original research study, making it unclear if it is an original research article or a review.	{ "answer of action 1": "Yes", "answer of action 2": "Yes", "answer of action 3": "Yes" }	Yes	No, because the study is focused on analyzing gene expressions and using bioinformatics analysis to predict the prognosis of glioblastoma patients, but it does not mention the direct involvement of human subjects as a primary research method.	Yes, this publication meets the criteria as it involves patients with glioblastoma, which is mentioned multiple times in the abstract. The study discusses the development of a nine-gene signature for prognostic prediction of glioblastoma and its potential impact on immunotherapy.	No, the title and abstract do not explicitly mention that the study involves treatment of patients with any of the specified immunotherapies: Immune Checkpoint Inhibitors (e.g. anti-PD-1, anti-PD-L1, anti-CTLA-4), Peptide Vaccination, Dendritic cell Vaccination, Adoptive Transfer of Effector Lymphocytes (e.g. CAR-T cell therapy, TCR-engineered T cells), Chimeric Antigen Receptor (CAR) T-cell ther…	Yes, this study meets the criteria as it is focused on original research. The study analyzes the mechanisms involved in the association between pyroptosis and GBM and has constructed a 9-gene signature to help predict GBM prognosis. This research involves the use of comprehensive bioinformatics analysis and cohort data rather than being a review, protocol, or a case report with less than five pat…	{ "answer of action 1": "Yes", "answer of action 2": "Yes", "answer of action 3": "No", "answer of action 4": "Yes", "answer of action 5": "No" }	No	{ "answer of action 1": "Yes", "answer of action 2": "Yes", "answer of action 3": "Yes", "answer of action 4": "Yes" }	Yes	NS	Y	NS	Y	Yes	No	No	Yes	Yes	Yes	N	Y	N	Y	No	No	No	No	Yes	Yes
36898734	322	2023	2023-03-10	10.1136/jitc-2022-005583	Anti-VEGF therapy improves EGFR-vIII-CAR-T cell delivery and efficacy in syngeneic glioblastoma models in mice	Title: Anti-VEGF therapy improves EGFR-vIII-CAR-T cell delivery and efficacy in syngeneic glioblastoma models in mice. Abstract: Chimeric antigen receptor (CAR)-T cells have revolutionized the treatment of multiple types of hematological malignancies, but have shown limited efficacy in patients with glioblastoma (GBM) or other solid tumors. This may be largely due to the immunosuppressive tumor m…	Exclude in title and abstract screen	No	1	N	Y	Y	Y	No. The study used mice as research subjects, not humans.	Yes, this publication meets our criteria. The study involves patients with glioblastoma as it tests the hypothesis that anti-VEGF therapy can improve the delivery and efficacy of CAR-T cells in immunocompetent mice bearing orthotopic GBM tumors. The study mentions glioblastoma as one of the human tumors that has demonstrated vascular normalization when blocking VEGF signaling. The study uses two …	Yes, the publication explicitly mentions that the study involves treatment of patients with Chimeric Antigen Receptor (CAR) T-cell therapy in combination with anti-VEGF therapy to improve efficacy in glioblastoma models in mice.	Yes, this publication meets the criteria because it is discussing original research that involves testing the efficacy of a treatment on mice with glioblastoma. It does not appear to be a review, protocol, or case report with less than five patients.	1. Yes 2. Yes 3. Yes 4. Yes 5. Yes ``` { "answer of action 1": "Yes", "answer of action 2": "Yes", "answer of action 3": "Yes", "answer of action 4": "Yes", "answer of action 5": "Yes" } ```	Yes. This publication meets all the given criteria. Reasons: (1) It involves immunotherapy treatment in human patients. (2) It involves patients with glioblastoma. (3) The title and abstract explicitly mention the use of CAR-T cell therapy in the treatment. (4) It is an original research study.	{ "answer of action 1": "Yes", "answer of action 2": "No", "answer of action 3": "No" }	No	No, this study does not meet the criteria because it uses mice as primary research subjects rather than humans.	Yes, this publication meets the criteria as it involves patients with glioblastoma (GBM), one of the specified tumor types. The study investigates the combination of anti-VEGF therapy with CAR-T cell therapy in mouse models of GBM in order to improve CAR-T cell delivery and effectiveness.	Yes, the study meets the criteria as it involves Chimeric Antigen Receptor (CAR)-T cell therapy, which is explicitly mentioned in the title and the abstract.	Yes, this publication meets the criteria because it presents original research conducted on syngeneic glioblastoma models in mice, evaluating the effects of combining anti-VEGF therapy with CAR-T cell therapy. The study is not a review, protocol, or case report. Additionally, the research investigates the delivery and efficacy of CAR-T cells in a murine model, involving more than five subjects.	{ "answer of action 1": "No", "answer of action 2": "Yes", "answer of action 3": "Yes", "answer of action 4": "Yes", "answer of action 5": "No" }	No	{ "answer of action 1": "No", "answer of action 2": "Yes", "answer of action 3": "Yes", "answer of action 4": "No" }	No	N	Y	Y	Y	No	Yes	Yes	No	No	No	N	Y	Y	Y	No	No	No	No	No	No
36881002	332	2023	2023-03-07	10.1158/2326-6066.CIR-22-0655	Driver Mutations Dictate the Immunologic Landscape and Response to Checkpoint Immunotherapy of Glioblastoma	Title: Driver mutations dictate the immunological landscape and response to checkpoint immunotherapy of glioblastoma. Abstract: The composition of the tumor immune microenvironment (TIME) is considered a key determinant of patients' response to immunotherapy. The mechanisms underlying TIME formation and development over time are poorly understood. Glioblastoma (GBM) is a lethal primary brain canc…	Exclude in title and abstract screen	No	1	N	Y	Y	Y	No. The study utilized genetically modified mice models, which are not human subjects.	Yes. This publication meets our criteria as it involves patients with glioblastoma and discusses the immunological landscape associated with the cancer.	Yes. This study explicitly mentions the use of checkpoint blockade immunotherapy in the treatment of glioblastoma. It also identifies distinct immune landscapes associated with cancer driver mutations and resistance to PD-1 and CTLA-4 combination checkpoint blockade immunotherapy. The study also suggests a potential target for pharmacological intervention that may improve the response to checkpoi…	Yes, this publication meets our criteria as it presents original research on the immunological landscape of glioblastoma and its response to checkpoint blockade immunotherapy. The study utilized mouse models to identify distinct immune landscapes and explored the mechanisms underlying the formation and development of the tumor immune microenvironment over time. The authors also identified a poten…	Answer of action 1: Yes <br> Answer of action 2: Yes <br> Answer of action 3: Yes <br> Answer of action 4: Yes <br> Answer of action 5: Yes <br> Json object: {'answer of action 1': 'Yes', 'answer of action 2': 'Yes', 'answer of action 3': 'Yes', 'answer of action 4': 'Yes', 'answer of action 5': 'Yes'}	Yes, it meets all the criteria. - The study involves patients with glioblastoma. - The title and abstract mention the study involves treatment with checkpoint blockade immunotherapy. - It is a research study. - It involves human subjects.	{ "answer of action 1": "Yes", "answer of action 2": "Yes", "answer of action 3": "Yes" }	Yes	No, the study uses genetic mouse models of GBM as primary research subjects rather than humans.	Yes, this study meets the criteria as it involves patients with glioblastoma (GBM), a type of glioma. The study investigates the relationship between cancer driver mutations, the tumor immune microenvironment, and sensitivity to checkpoint blockade in GBM.	Yes, the study meets the criteria as it mentions treatment of patients with Immune Checkpoint Inhibitors (PD-1 and CTLA-4 combination checkpoint blockade immunotherapy) and explores the relationship between cancer driver mutations, TIME composition, and sensitivity to those immunotherapies in Glioblastoma.	Yes, this study meets the criteria as it is an original research that utilized clinically relevant genetic mouse models of GBM to investigate the relationship between cancer driver mutations, TIME composition, and sensitivity to checkpoint blockade in GBM. The study is neither a review, protocol, or a case report with less than five patients.	{ "answer of action 1": "Yes", "answer of action 2": "Yes", "answer of action 3": "Yes", "answer of action 4": "Yes", "answer of action 5": "Yes" }	Yes	{ "answer of action 1": "Yes", "answer of action 2": "Yes", "answer of action 3": "Yes", "answer of action 4": "Yes" }	Yes	N	Y	Y	Y	No	Yes	Yes	No	Yes	Yes	N	Y	Y	Y	No	Yes	Yes	No	Yes	Yes
36973076	334	2023	2023-03-27	10.1212/NXI.0000000000200103	New Insights on DR and DQ Human Leukocyte Antigens in Anti-LGI1 Encephalitis	Title: New Insights on DR and DQ Human Leukocyte Antigens in Anti-LGI1 Encephalitis. Abstract: To explore the clinical characteristics and HLA associations of patients with anti-leucine-rich glioma-inactivated 1 encephalitis (LGI1E) from a large single center in Israel. Anti-LGI1E is the most commonly diagnosed antibody-associated encephalitic syndrome in adults. Recent studies of various populat…	Exclude in title and abstract screen	No	1	Y	N	N	Y	Yes, it meets our criteria as it involves the study of HLA associations in patients with anti-LGI1 encephalitis who are human subjects.	Not sure. While the focus of the publication is on anti-LGI1 encephalitis rather than glioma, glioblastoma, astrocytoma, or oligodendroglioma, the researchers do mention that HLA associations have been reported for glioma and other neurological diseases. However, it is unclear if any of the patients in the cohort had a glioma diagnosis.	No, the title and abstract do not mention any of the specified immunotherapies. The publication describes the clinical characteristics and HLA associations of patients with anti-LGI1 encephalitis but it is not related to any of the specified immunotherapies.	Yes, this publication meets the criteria as it presents original research on the clinical characteristics and HLA associations of patients with anti-leucine-rich glioma-inactivated 1 encephalitis (LGI1E) and includes a cohort of 17 consecutive patients that underwent HLA typing using next-generation sequencing and comparison with data from the Ezer Mizion Bone Marrow Donor Registry.	Action 1: No Action 2: No Action 3: No Action 4: Yes Action 5: No {"answer of action 1": "No", "answer of action 2": "No", "answer of action 3": "No", "answer of action 4": "Yes", "answer of action 5": "No"}	No. Although the study involves patients with anti-leucine-rich glioma-inactivated 1 encephalitis (LGI1E), it does not mention any of the specified immunotherapies (Immune Checkpoint Inhibitors, Peptide Vaccination, Dendritic cell Vaccination, Adoptive Transfer of Effector Lymphocytes, Chimeric Antigen Receptor T-cell therapy, or Oncolytic Viral Vectors therapy). Additionally, the study does not …	{ "answer of action 1": "Yes", "answer of action 2": "No", "answer of action 3": "No" }	No	Yes, this study meets the criteria as it uses humans as primary research subjects. The study examines the clinical characteristics and HLA associations of a cohort of Israeli patients with anti-LGI1E, with data collected from 17 consecutive patients diagnosed at Tel Aviv Medical Center between the years 2011 and 2018.	No, the study does not meet the criteria as it focuses on anti-leucine-rich glioma-inactivated 1 encephalitis (LGI1E) and its association with human leukocyte antigens, rather than patients with glioma, glioblastoma, astrocytoma, or oligodendroglioma.	No, the provided title and abstract do not mention any of the required immunotherapies such as Immune Checkpoint Inhibitors, Peptide Vaccination, Dendritic cell Vaccination, Adoptive Transfer of Effector Lymphocytes, CAR T-cell therapy, or Oncolytic Viral Vectors therapy. The study focuses on clinical characteristics and HLA associations of patients with anti-LGI1 encephalitis.	Yes, this publication meets the criteria as it is an original research study investigating the clinical characteristics and HLA associations of a cohort of Israeli patients with anti-LGI1E. The study does not appear to be a review, protocol, or case report with less than five patients.	{ "answer of action 1": "No", "answer of action 2": "No", "answer of action 3": "No", "answer of action 4": "Yes", "answer of action 5": "No" }	No	{ "answer of action 1": "Yes", "answer of action 2": "No", "answer of action 3": "Yes", "answer of action 4": "No" }	No	Y	NS	N	Y	No	No	No	Yes	No	No	Y	N	N	Y	No	No	No	No	No	No
36796878	351	2023	2023-02-16	10.1136/jitc-2022-006164	PKR induces TGF-β and limits oncolytic immune therapy	Title: PKR induces TGF-?? and limits oncolytic immune therapy. Abstract: Mammalian cells have developed multiple intracellular mechanisms to defend against viral infections. These include RNA-activated protein kinase (PKR), cyclic GMP-AMP synthase and stimulation of interferon genes (cGAS-STING) and toll-like receptor-myeloid differentiation primary response 88 (TLR-MyD88). Among these, we identi…	Exclude in title and abstract screen	No	1	N	Y	Y	Y	Yes, the publication uses human as primary research subject. False, the publication does not use human as primary research subject.	No, this publication does not meet our criteria. Although the publication mentions glioblastoma, it is not a study involving patients with glioma, glioblastoma, astrocytoma, or oligodendroglioma. Furthermore, the focus is on oncolytic therapy and the impact of PKR on host responses, rather than specifically on the treatment of gliomas.	Yes, the publication meets the criteria as it discusses oncolytic viral vectors therapy and its impact on the immune system.	Yes. This publication describes original research with the characterization of PKR as a barrier to oncolytic herpes simplex virus (oHSV) replication in vitro, PKR activation inducing TGF-?? immune suppressive signaling, and the development of oHSV-shPKR, a novel oncolytic virus that disables tumor intrinsic PKR signaling in infected tumor cells to improve virus spread and tumor cell lysis both in…	1. No 2. Yes 3. Yes 4. Yes 5. No 6. {"answer of action 1": "No", "answer of action 2": "Yes", "answer of action 3": "Yes", "answer of action 4": "Yes", "answer of action 5": "No"}	Yes, it meets all the criteria. Reasons: (1) The study involves human patients as it mentions the use of human and preclinical models. (2) It involves patients with glioblastoma, as mentioned in the abstract. (3) The title and abstract explicitly mention the involvement of oncolytic immune therapy, which falls under the category of immunotherapies. (4) It is an original research study that invest…	{ "answer of action 1": "Yes", "answer of action 2": "Yes", "answer of action 3": "Yes" }	Yes	Yes, the study meets the criteria as it mentions both human and preclinical models, indicating that human subjects were part of the primary research, along with the use of immune-competent mice.	Yes, the study meets the criteria as it involves orthotopic glioblastoma in mice and explores the effects of a novel oncolytic virus (oHSV-shPKR) on their survival.	Yes, the study meets the criteria as it involves the use of Oncolytic Viral Vectors therapy (oHSV). The abstract discusses the development of a novel oncolytic virus (oHSV-shPKR) and its impact on host responses to oncolytic therapy, improving virus spread, tumor cell lysis, and survival in a glioblastoma mouse model.	Yes, it meets the criteria. The study is original research which focuses on the development of a novel oncolytic virus and its impact on host responses, antiviral immunity, and tumor cell lysis in both in vitro and in vivo models. It does not appear to be a review, protocol, or case report with less than five patients.	{ "answer of action 1": "Yes", "answer of action 2": "Yes", "answer of action 3": "Yes", "answer of action 4": "Yes", "answer of action 5": "Yes" }	No	{ "answer of action 1": "Yes", "answer of action 2": "Yes", "answer of action 3": "Yes", "answer of action 4": "Yes" }	Yes	Y	N	Y	Y	No	No	Yes	No	Yes	Yes	Y	Y	Y	Y	Yes	Yes	No	Yes	Yes	Yes
36959214	456	2023	2023-03-24	10.1038/s41467-023-37328-9	STING agonist-loaded, CD47/PD-L1-targeting nanoparticles potentiate antitumor immunity and radiotherapy for glioblastoma	Title: STING agonist-loaded, CD47/PD-L1-targeting nanoparticles potentiate antitumor immunity and radiotherapy for glioblastoma. Abstract: As a key component of the standard of care for glioblastoma, radiotherapy induces several immune resistance mechanisms, such as upregulation of CD47 and PD-L1. Here, leveraging these radiotherapy-elicited processes, we generate a bridging-lipid nanoparticle (B…	Exclude in title and abstract screen	No	1	N	Y	N	Y	Yes, the publication meets the criteria as it focuses on the use of human subjects and their response to radiotherapy for the treatment of glioblastoma.	Yes. This publication meets our criteria because it involves patients with glioblastoma. The study's treatment approach leverages immune resistance mechanisms elicited by the standard of care radiotherapy and involves stimulating antitumor immunity against glioblastoma.	Yes. The abstract mentions the use of immune checkpoint molecules CD47 and PD-L1 and the agonist for stimulator of interferon genes, diABZI, to enhance antitumor response against glioblastoma, showing the study involves treatment of patients with immunotherapy.	Yes. This publication meets the criteria since it reports on original research.	1. Yes 2. Yes 3. Yes 4. Yes 5. Yes {'answer of action 1': 'Yes', 'answer of action 2': 'Yes', 'answer of action 3': 'Yes', 'answer of action 4': 'Yes', 'answer of action 5': 'Yes'}	Yes, this publication meets all the criteria. 1) It involves human subjects as the primary research subjects. 2) It involves patients with glioblastoma. 3) The title and abstract explicitly mention the study involves treatment with immune checkpoint inhibitors (anti-CD47/PD-L1) and an immunotherapy agent (diABZI). 4) It is original research as described in the abstract.	{ "answer of action 1": "Yes", "answer of action 2": "Yes", "answer of action 3": "Yes" }	Yes	No, the study does not meet the criteria, as it is conducted on preclinical murine models instead of human subjects.	Yes, the study meets the criteria because it focuses on investigating a nanotechnology-based approach to boost antitumor immunity against glioblastoma, which is a type of glioma.	Yes, the study meets the criteria as it mentions targeting PD-L1, which is an immune checkpoint inhibitor. The abstract explicitly mentions the use of CD47/PD-L1-targeting nanoparticles to potentiate antitumor immunity and radiotherapy for glioblastoma treatment.	Yes, this publication meets the criteria as it describes original research, presenting a nanotechnology-based approach, testing it in preclinical murine models, and discussing its effects on antitumor immunity and radiotherapy for glioblastoma. It is not a review, protocol, or a case report with less than five patients.	{ "answer of action 1": "Yes", "answer of action 2": "Yes", "answer of action 3": "Yes", "answer of action 4": "Yes", "answer of action 5": "Yes" }	No	{ "answer of action 1": "Yes", "answer of action 2": "Yes", "answer of action 3": "Yes", "answer of action 4": "Yes" }	Yes	Y	Y	Y	Y	Yes	Yes	Yes	Yes	Yes	Yes	N	Y	Y	Y	No	Yes	No	No	Yes	Yes
36945572	652	2023	2023-03-22	10.1101/2023.03.05.531162	Glioblastoma-instructed microglia transit to heterogeneous phenotypic states with phagocytic and dendritic cell-like features in patient tumors and patient-derived orthotopic xenografts	Title: Glioblastoma-instructed microglia transit to heterogeneous phenotypic states with phagocytic and dendritic cell-like features in patient tumors and patient-derived orthotopic xenografts. Abstract: Glioblastoma (GBM) evades the immune system by creating an immune-suppressive tumor microenvironment (TME), where GBM-associated myeloid cells are geared towards tumor-supportive roles. However, …	Exclude in title and abstract screen	No	1	Y	Y	N	Y	No. The publication does focus on immune cells in brain tumors, but the primary research subject is not human.	Yes, this publication meets our criteria as it involves patients with glioblastoma and patient-derived orthotopic xenografts. The abstract mentions that the study examines the heterogeneity of the tumor microenvironment in glioblastoma patients and identifies various phenotypic states of microglia, which are present in both patients and patient-derived models.	Not sure. Although the abstract mentions immune cell population and tumor-immune interactions, it does not explicitly mention any of the listed immunotherapies.	Yes, this publication meets our criteria as it presents original research utilizing multiple techniques to examine the heterogeneity of the tumor microenvironment in glioblastoma, focusing on the molecular changes of the myeloid compartment. It provides new insight into the phenotypic adaptation of the heterogeneous tumor microenvironment instructed by GBM, and identifies diverse phenotypic state…	Action 1: No, the publication does not mention using humans as primary research subjects. Action 2: Yes, the publication involves patients with glioblastoma. Action 3: No, the publication does not explicitly mention the use of any immunotherapies. Action 4: Yes, the publication involves original research and does not fall into the category of reviews, protocols, or case reports with less than fiv…	Not sure. While the title and abstract mention glioblastoma and myeloid cells in the tumor microenvironment, there is no explicit mention of immunotherapies or treatment involving patients with glioma. Additionally, it is not clear if the study involves human subjects or if it is an original research study.	{ "answer of action 1": "Yes", "answer of action 2": "Yes", "answer of action 3": "Yes" }	Yes	Yes, but with limitations. The study focuses on the tumor microenvironment (TME) in glioblastoma (GBM) patients and patient-derived orthotopic xenografts (PDOXs), which involve human tumor cells implanted into mice. The use of PDOX models involves human subjects indirectly, through the patient tumor cells, while the functional assays and other analyses were performed on animal models. The study o…	Yes, this publication meets the criteria, as it focuses on glioblastoma (GBM) and investigates the tumor microenvironment (TME) and myeloid cells in both patient tumors and patient-derived orthotopic xenografts.	No, the title and abstract do not explicitly mention that the study involves treatment of patients with one or more of the specified immunotherapies. The focus is on the heterogeneity of the tumor microenvironment in glioblastoma and the phenotypic adaptation of myeloid cells, without a specific mention of immunotherapies such as immune checkpoint inhibitors, peptide vaccination, dendritic cell v…	Yes, it meets the criteria because it is an original research study that examines glioblastoma-associated myeloid cells, using multiple techniques like single-cell RNA-sequencing, spatial transcriptomics, multicolor flow cytometry, immunohistochemistry, and functional assays in patient tumors and patient-derived orthotopic xenografts. It is not a review, protocol, or a case report with less than …	{"answer of action 1": "Yes", "answer of action 2": "Yes", "answer of action 3": "No", "answer of action 4": "Yes", "answer of action 5": "No"}	No	{ "answer of action 1": "Yes", "answer of action 2": "Yes", "answer of action 3": "Yes", "answer of action 4": "Yes" }	Yes	N	Y	NS	Y	No	No	NS	No	Yes	Yes	Y	Y	N	Y	No	No	No	Yes	Yes	Yes
36928507	763	2023	2023-03-17	10.1007/s12672-023-00638-x	Radiotherapy combined with anti-CEACAM1 immunotherapy to induce survival advantage in glioma	Title: Radiotherapy combined with anti-CEACAM1 immunotherapy to induce survival advantage in glioma. Abstract: We aimed to observe the effect of radiotherapy on the expression of immune checkpoint molecule CEACAM1 in patients with glioma and the therapeutical effect of radiotherapy combined with blockade of CEACAM1 in mice with intracranial gliomas. The expression of CEACAM1 on T-lymphocytes in t…	Exclude in title and abstract screen	No	1	N	Y	Y	Y	No, this publication does not meet the criteria as it involves animal research subjects and not human research subjects.	Yes, this publication meets our criteria since it involves patients with glioma and animal models of intracranial gliomas. The study investigates the effect of radiotherapy combined with anti-CEACAM1 immunotherapy on the expression of immune checkpoint molecule CEACAM1 in patients with glioma and the therapeutical effect of the combination therapy in mice.	Not sure. While the study involves immunotherapy by using CEACAM1 inhibitors, it does not clearly mention any of the specific immunotherapies listed in the criteria. It may require further reading to determine if it meets the criteria.	Yes. This publication meets the criteria as it presents original research conducted with murine models and retrospective RNA-seq data analysis on patients with glioma, and it contains detailed methods and results rather than a mere summary.	1. Yes 2. Yes 3. Yes 4. Yes 5. Yes ``` { "answer of action 1": "Yes", "answer of action 2": "Yes", "answer of action 3": "Yes", "answer of action 4": "Yes", "answer of action 5": "Yes" } ```	Yes, this publication meets all the criteria. 1) It involves human subjects as the primary research subjects (patients with glioma). 2) It involves patients with glioma. 3) The title and abstract explicitly mention the study involves treatment with immunotherapies (anti-CEACAM1 immunotherapy). 4) It is original research as it describes the methodology and results of the study. Therefore, the answ…	{ "answer of action 1": "Yes", "answer of action 2": "Yes", "answer of action 3": "Yes" }	Yes	No, the study does not meet the criteria because it primarily uses mice as research subjects and not humans. Although it involves some human subjects in detecting the expression of CEACAM1 on T-lymphocytes in peripheral blood, the main focus of the study is on murine models.	Yes, this study meets the criteria as it involves patients with glioma and investigates the effects of radiotherapy combined with anti-CEACAM1 immunotherapy on their survival.	No, the study does not meet the criteria because it does not explicitly mention any of the required immunotherapies: Immune Checkpoint Inhibitors (e.g. anti-PD-1, anti-PD-L1, anti-CTLA-4), Peptide Vaccination, Dendritic cell Vaccination, Adoptive Transfer of Effector Lymphocytes (e.g. CAR-T cell therapy, TCR-engineered T cells), Chimeric Antigen Receptor (CAR) T-cell therapy, or Oncolytic Viral V…	Yes, this study meets the criteria as it is original research with experiments conducted on mice and retrospective data analysis from large patient cohorts. The study investigates the combination of radiotherapy and anti-CEACAM1 immunotherapy in glioma treatment, showing potential for new effective immunotherapy strategies.	{ "answer of action 1": "Yes", "answer of action 2": "Yes", "answer of action 3": "Yes", "answer of action 4": "Yes", "answer of action 5": "Yes" }	No	{ "answer of action 1": "Yes", "answer of action 2": "Yes", "answer of action 3": "Yes", "answer of action 4": "Yes" }	Yes	N	Y	NS	Y	Yes	Yes	Yes	No	Yes	Yes	N	Y	N	Y	No	Yes	No	No	Yes	Yes
36789741	809	2023	2023-02-15	10.1093/neuonc/noad043	Phase 2 trials in the era of glioblastoma immunotherapy: New mechanisms of action, familiar challenges in trial design and tumor response assessment	Title: Phase 2 trials in the era of glioblastoma immunotherapy: New mechanisms of action, familiar challenges in trial design and tumor response assessment. Abstract: N o a b s t r a c t f o u n d	Exclude in title and abstract screen	No	1	NS	Y	NS	N	Not sure. Without an abstract, it is difficult to determine whether the study used human as primary research subject or not.	Not sure. As there is no abstract available, it is not possible to determine if the study involves patients with glioma, glioblastoma, astrocytoma, or oligodendroglioma. However, the title does suggest that the paper discusses glioblastoma immunotherapy, which is relevant to our criteria.	Not sure. Since there is no abstract provided, it is difficult to determine whether the study involves the listed immunotherapies. It is possible that the study may involve the listed therapies, but without more information, it is not possible to make a definitive decision.	Not sure. As there is no abstract found, we cannot determine whether this publication meets the criteria of original research.	Answer of action 1: Cannot judge without abstract. Answer of action 2: Yes. Answer of action 3: No. Answer of action 4: Yes. Answer of action 5: No. JSON object: {'answer of action 1': 'Cannot judge without abstract.', 'answer of action 2': 'Yes', 'answer of action 3': 'No', 'answer of action 4': 'Yes', 'answer of action 5': 'No'}	No. The publication does not meet all the criteria. The abstract does not mention any specific immunotherapies being used, and it does not indicate that the study involves treatment of patients with glioma, glioblastoma, astrocytoma, or oligodendroglioma.	{ "answer of action 1": "No", "answer of action 2": "No", "answer of action 3": "No" }	No	Not sure, due to the lack of an abstract to determine if human subjects are primarily involved in the study.	Not sure, because there is no abstract provided to determine if the study involves patients with glioma, glioblastoma, astrocytoma, or oligodendroglioma.	No, the title and abstract do not meet the criteria since there is no abstract provided and the title does not mention any specific immunotherapies.	Not sure, because there is no abstract provided to evaluate the study for original research or to determine the number of patients involved.	{ "answer of action 1": "Unclear", "answer of action 2": "Yes", "answer of action 3": "Unclear", "answer of action 4": "Unclear", "answer of action 5": "Yes" }	No	{ "answer of action 1": "unclear", "answer of action 2": "Yes", "answer of action 3": "unclear", "answer of action 4": "Yes" }	Yes	NS	NS	NS	NS	Yes	No	No	Yes	No	No	NS	NS	N	NS	No	Yes	No	Yes	Yes	Yes
36836276	831	2023	2023-02-25	10.3390/jof9020161	Diagnosis of Aspergillosis in Horses	Title: Diagnosis of Aspergillosis in Horses. Abstract: Invasive pulmonary aspergillosis (IPA) may be a rare cause of granulomatous pneumonia in horses. The mortality of IPA is almost 100%; direct diagnostic tools in horses are needed. Bronchoalveolar lavage fluid (BALF) and serum samples were collected from 18 horses, including individuals suffering from IPA (n = 1), equine asthma (EA, n = 12), a…	Exclude in title and abstract screen	No	1	N	N	N	Y	Not sure. The abstract mentions collecting samples from human subjects, but it is unclear whether this study primarily uses humans as research subjects. More information is needed.	No. This publication does not meet our criteria as it focuses on horses and not patients with glioma, glioblastoma, astrocytoma, or oligodendroglioma.	No. The title and abstract do not mention any of the listed immunotherapies.	Yes, this publication meets our criteria as it reports original research on the diagnosis of Aspergillosis in horses with analysis of several biomarkers in both serum and bronchoalveolar lavage fluid (BALF).	1. No. 2. No. 3. No. 4. Yes. 5. No. 6. {"answer of action 1": "No", "answer of action 2": "No", "answer of action 3": "No", "answer of action 4": "Yes", "answer of action 5": "No"}	No. Reason: The title and abstract do not mention any of the specified immunotherapies.	{ "answer of action 1": "No", "answer of action 2": "No", "answer of action 3": "No" }	No	No, because the primary research subjects in this study are horses, not humans.	No, the study does not meet the criteria because it focuses on invasive pulmonary aspergillosis in horses and not on glioma, glioblastoma, astrocytoma, or oligodendroglioma in patients.	No, the title and abstract do not mention any immunotherapies such as Immune Checkpoint Inhibitors, Peptide Vaccination, Dendritic cell Vaccination, Adoptive Transfer of Effector Lymphocytes, Chimeric Antigen Receptor (CAR) T-cell therapy, or Oncolytic Viral Vectors therapy. The study is focused on diagnosing aspergillosis in horses.	Yes, this study meets the criteria as it is an original research study investigating the diagnosis of aspergillosis in horses using various diagnostic tools and analyzing samples from 18 horses. It is not a review, protocol, or case report with less than five patients.	{ "answer of action 1": "No", "answer of action 2": "No", "answer of action 3": "No", "answer of action 4": "Yes", "answer of action 5": "No" }	No	{ "answer of action 1": "No", "answer of action 2": "No", "answer of action 3": "Yes", "answer of action 4": "No" }	No	NS	N	N	Y	No	No	No	No	No	No	N	N	N	Y	No	No	No	No	No	No
36856519	836	2023	2023-03-01	10.1080/07853890.2023.2171109	Co-expression prognostic-related genes signature base on propofol and sevoflurane anesthesia predict prognosis and immunotherapy response in glioblastoma	Title: Co-expression prognostic-related genes signature base on propofol and sevoflurane anesthesia predict prognosis and immunotherapy response in glioblastoma. Abstract: Anesthetic drugs had been reported may impact the bio-behavior of the tumor. Propofol and sevoflurane are common anesthetics in the operation for glioblastoma (GBM). This study aims to establish a co-expression prognostic-relat…	Exclude in title and abstract screen	No	1	Y	Y	N	N	Yes. This publication focuses on a study that uses human as primary research subject. It examines the impact of propofol and sevoflurane anesthesia on the expression of genes in glioblastoma patients and predicts prognosis and immunotherapy response. The study uses gene expression profiles of GBM tissues from the Gene Expression Omnibus database and serum methylation levels of O6-methylguanine-DN…	Yes, this publication meets our criteria because it involves patients with glioblastoma and discusses the impact of propofol and sevoflurane anesthesia on their gene expression and prognosis.	Yes. The title and abstract mention the use of immunotherapy (specifically, predicting immunotherapy response) in the treatment of glioblastoma, which is one of the listed therapies.	Yes, this publication meets our criteria. It presents original research on the impact of propofol and sevoflurane anesthesia on gene expression in glioblastoma patients, establishes a co-expression prognostic-related genes signature to predict prognosis and immunotherapy response in GBM, and reports on a serum methylation level of O6-methylguanine-DNA methyltransferase (MGMT) promoter. Additional…	1. Yes 2. Yes 3. Yes 4. Yes 5. Yes {'answer of action 1': 'Yes', 'answer of action 2': 'Yes', 'answer of action 3': 'Yes', 'answer of action 4': 'Yes', 'answer of action 5': 'Yes'}	No. The title and abstract mention the use of propofol and sevoflurane anesthesia in patients with glioblastoma (GBM), but they do not explicitly mention the use of any of the specified immunotherapies. Additionally, the abstract does not mention the primary research subject (human patients) or provide any information about the study design.	{ "answer of action 1": "Yes", "answer of action 2": "Yes", "answer of action 3": "Yes" }	Yes	No, this study does not meet the criteria as it primarily focuses on gene expression profiles and prognostic models, rather than using human participants as the primary research subject.	Yes, this publication meets the criteria as it involves patients with glioblastoma (GBM), which is a type of glioma. The study explores the impact of propofol and sevoflurane anesthesia on gene expression in GBM patients and investigates its potential as a prognostic biomarker.	No, the title and abstract do not explicitly mention the study involving treatment of patients with any of the specified immunotherapies such as Immune Checkpoint Inhibitors, Peptide Vaccination, Dendritic cell Vaccination, Adoptive Transfer of Effector Lymphocytes, Chimeric Antigen Receptor (CAR) T-cell therapy, or Oncolytic Viral Vectors therapy. The focus is on the impact of propofol and sevof…	Yes, this study meets the criteria. It is an original research study that establishes a co-expression prognostic-related genes signature based on propofol and sevoflurane anesthesia to predict prognosis and immunotherapy response in GBM. It is not a review, protocol, or a case report with less than five patients.	{ "answer of action 1": "Yes", "answer of action 2": "Yes", "answer of action 3": "No", "answer of action 4": "Yes", "answer of action 5": "No" }	No	Action 1: The publication involves human research subjects as it mentions the use of GBM patient tissues in the study. So, the answer is Yes. Action 2: The publication involves patients with glioblastoma (GBM), which is one of the glioma types mentioned in the criteria. So, the answer is Yes. Action 3: The publication seems to be an original research article as it establishes a co-expression prog…	Yes	Y	Y	Y	Y	Yes	Yes	No	Yes	Yes	Yes	N	Y	N	Y	No	No	No	No	Yes	Yes
36949040	887	2023	2023-03-23	10.1038/s41467-023-36878-2	Checkpoint kinase 1/2 inhibition potentiates anti-tumoral immune response and sensitizes gliomas to immune checkpoint blockade	Title: Checkpoint kinase 1/2 inhibition potentiates anti-tumoral immune response and sensitizes gliomas to immune checkpoint blockade. Abstract: Whereas the contribution of tumor microenvironment to the profound immune suppression of glioblastoma (GBM) is clear, tumor-cell intrinsic mechanisms that regulate resistance to CD8 T cell mediated killing are less understood. Kinases are potentially dru…	Exclude in title and abstract screen	No	1	N	Y	NS	Y	Yes, the publication meets the criteria as it involves studying the tumor microenvironment of glioblastoma in relation to immune suppression and identifies and targets a kinase that influences the immune response, including in human GBMs.	Yes. This publication involves studies on patients with glioblastoma and identifies Checkpoint kinase 2 (Chek2) as a promising target for enhancing response to immune checkpoint blockade therapy in GBM. The study utilizes multiple preclinical glioma models and focuses on enhancing the anti-tumoral immune response in gliomas.	Yes. This publication mentions the use of PD-1 or PD-L1 blockade, which is an immune checkpoint inhibitor, in combination with Chek2 inhibition for the treatment of gliomas.	Yes, it meets the criteria as it is an original research article and not a review, protocol, or case report. The study presents a CRISPR screen to identify kinases in glioma cells that contribute to escape from CD8 T-cell recognition and shows that inhibiting checkpoint kinase 2 (Chek2) can improve response to immune checkpoint blockade therapy in glioblastoma.	1. Yes, the publication uses human as primary research subject. 2. Yes, the publication involves patients with glioma. 3. Yes, the title and abstract explicitly mention that the study involves treatment of patients with immune checkpoint blockade. 4. Yes, the publication presents original research with in vivo CRISPR screen and preclinical glioma models. 5. Yes, the publication meets all the four…	Yes. Reasons: 1) The study involves human subjects, as it mentions the analysis of human GBMs. 2) The study involves patients with glioblastoma (GBM), which is a type of glioma. 3) The study explicitly mentions the involvement of immune checkpoint blockade therapy, specifically PD-1 or PD-L1 blockade. 4) The study appears to be original research, as it describes the use of an in vivo CRISPR scree…	{ "answer of action 1": "Yes", "answer of action 2": "Yes", "answer of action 3": "Yes" }	Yes	No, because the primary research subject in this study is not human but rather mice used in preclinical glioma models. The reference to human GBMs is focused on analysis, not experimentation on humans.	Yes, this study meets the criteria as it involves patients with glioblastoma (GBM), which is a type of glioma. The study focuses on the role of checkpoint kinase 2 (Chek2) and its potential as a target for enhancing the response to immune checkpoint blockade therapy in GBM.	Yes, the study meets the criteria because the abstract explicitly mentions the use of immune checkpoint inhibitors (PD-1 and PD-L1 blockade) in combination with Chek2 inhibition as a treatment strategy for gliomas. It also discusses the enhancement of response to immune checkpoint blockade therapy in GBM.	Yes, it meets the criteria because it is an original research study with an in vivo CRISPR screen and multiple preclinical glioma models used to investigate the role of checkpoint kinase 2 in immune response and potential enhancement of immune checkpoint blockade therapy in glioblastoma. The study does not appear to be a review, protocol, or small case report.	{ "answer of action 1": "Yes", "answer of action 2": "Yes", "answer of action 3": "Yes", "answer of action 4": "Yes", "answer of action 5": "Yes" }	Yes	{ "answer of action 1": "Yes", "answer of action 2": "Yes", "answer of action 3": "Yes", "answer of action 4": "Yes" }	Yes	Y	Y	Y	Y	Yes	Yes	Yes	Yes	Yes	Yes	N	Y	Y	Y	No	Yes	Yes	No	Yes	Yes
36963400	925	2023	2023-03-24	10.1016/j.ccell.2023.03.004	Neutralizing IL-8 potentiates immune checkpoint blockade efficacy for glioma	Title: Neutralizing IL-8 potentiates immune checkpoint blockade efficacy for glioma. Abstract: Malignant gliomas are largely refractory to immune checkpoint blockade (ICB) therapy. To explore the underlying immune regulators, we examine the microenvironment in glioma and find that tumor-infiltrating T??cells are mainly confined to the perivascular cuffs and express high levels of CCR5, CXCR3, and…	Exclude in title and abstract screen	No	1	N	Y	Y	Y	Yes. The study involves examining the microenvironment in glioma in humans and using an IL-8-humanized mouse strain, but the focus is on potential tumor-killing T cells in human subjects and expanding the efficacy of immune checkpoint blockade therapy for glioma.	Yes, this publication meets the criteria as it involves patients with glioma and discusses potential immunotherapy targets for the disease.	Yes. The study explicitly mentions immune checkpoint blockade therapy, antibody-mediated IL-8 blockade, and the combination of both as potential immunotherapies for glioma.	Yes, the publication meets the criteria as it presents original research on exploring the immune regulators in glioma and proposing IL-8 as a combinational immunotherapy target for glioma.	1. Yes 2. Yes 3. Yes 4. Yes 5. Yes 6. {"answer of action 1": "Yes", "answer of action 2": "Yes", "answer of action 3": "Yes", "answer of action 4": "Yes", "answer of action 5": "Yes"}	Yes, it meets all the criteria. 1) The study uses human subjects as the primary research subject. 2) The study involves patients with glioma. 3) The title and abstract explicitly mention the study's involvement with immune checkpoint blockade (ICB) therapy for glioma. 4) The study is original research, examining the microenvironment in glioma and exploring the role of IL-8 as a combinational immu…	{ "answer of action 1": "Yes", "answer of action 2": "Yes", "answer of action 3": "Yes" }	Yes	No, because the study uses a mouse model (IL-8-humanized mouse strain) to explore the effects of IL-8 blockade on immune checkpoint blockade efficacy for glioma, rather than using humans as the primary research subject.	Yes, this publication meets the criteria as it involves the study of malignant gliomas and explores immune checkpoint blockade therapy and targeting IL-8 as a potential immunotherapy for glioma patients.	Yes, the study meets the criteria because it mentions immune checkpoint blockade (ICB) therapy, which falls under the category of Immune Checkpoint Inhibitors (e.g., anti-PD-1, anti-PD-L1, anti-CTLA-4). The abstract specifically mentions anti-PD-1-mediated antitumor immunity in the context of IL-8 blockade or CXCR1/2 inhibition.	Yes, this study meets the criteria as it appears to be original research investigating the role of IL-8 in glioma and the potential of combining IL-8 blockade with immune checkpoint blockade therapy. The abstract presents experimental approaches and findings, suggesting the study is neither a review, protocol, nor a case report with less than five patients.	{ "answer of action 1": "Yes", "answer of action 2": "Yes", "answer of action 3": "Yes", "answer of action 4": "Yes", "answer of action 5": "Yes" }	No	{ "answer of action 1": "Yes", "answer of action 2": "Yes", "answer of action 3": "Yes", "answer of action 4": "Yes" }	Yes	Y	Y	Y	Y	Yes	Yes	Yes	Yes	Yes	Yes	N	Y	Y	Y	No	Yes	No	No	Yes	Yes
36986829	999	2023	2023-03-29	10.3390/pharmaceutics15030968	Effects of Dendrimer-microRNA Nanoformulations against Glioblastoma Stem Cells	Title: Effects of Dendrimer-microRNA Nanoformulations against Glioblastoma Stem Cells. Abstract: Glioblastoma is a rapidly progressing tumor quite resistant to conventional treatment. These features are currently assigned to a self-sustaining population of glioblastoma stem cells. Anti-tumor stem cell therapy calls for a new means of treatment. In particular, microRNA-based treatment is a solutio…	Exclude in title and abstract screen	No	1	N	Y	N	Y	Yes, the publication meets the criteria as it involves studying the effects of nanoformulations containing microRNA on glioblastoma stem cells and other types of stem cells. The testing was carried out in vitro using various types of human cell lines, including brain tumor stem cells.	Yes, this publication meets our criteria as it involves glioblastoma and glioma cell lines, as well as glioblastoma stem-like cells.	Not sure. While the title and abstract mention dendrimer-microRNA nanoformulations being used for anti-tumor stem cell therapy, they do not explicitly mention any of the immunotherapies listed in the criteria.	Yes, this publication meets the criteria as it reports an original research study on the preclinical in vitro validation of antitumor activity of nanoformulations containing antitumor microRNA miR-34a and microRNA-21 synthetic inhibitor and polycationic phosphorus and carbosilane dendrimers in glioblastoma and glioma cell lines, glioblastoma stem-like cells and induced pluripotent stem cells. The…	1. No (doesn't involve human as primary research subject) 2. Yes (involves glioblastoma and glioma cell lines, glioblastoma stem-like cells and induced pluripotent stem cells) 3. No (doesn't explicitly mention any of the listed immunotherapies) 4. Yes (original research) 5. No 6. {'answer of action 1': 'No', 'answer of action 2': 'Yes', 'answer of action 3': 'No', 'answer of action 4': 'Yes', 'an…	Yes, this publication meets all the criteria. 1) The study involves human subjects as it mentions testing in a panel of glioblastoma and glioma cell lines, glioblastoma stem-like cells, and induced pluripotent stem cells. 2) The study involves patients with glioblastoma as it mentions testing in glioblastoma and glioma cell lines and glioblastoma stem-like cells. 3) The title and abstract explici…	{ "answer of action 1": "Yes", "answer of action 2": "Yes", "answer of action 3": "Yes" }	Yes	No, because the study is focused on in vitro validation of antitumor activity in a panel of glioblastoma and glioma cell lines, glioblastoma stem-like cells and induced pluripotent stem cells, not on human subjects as primary research subjects.	Yes, this study meets the criteria as it involves glioblastoma and glioma cell lines, as well as glioblastoma stem-like cells in its research.	No, the title and abstract do not explicitly mention using any of the specified immunotherapies such as Immune Checkpoint Inhibitors, Peptide Vaccination, Dendritic cell Vaccination, Adoptive Transfer of Effector Lymphocytes, Chimeric Antigen Receptor (CAR) T-cell therapy, or Oncolytic Viral Vectors therapy. Instead, the study focuses on dendrimer-microRNA nanoformulations for anti-tumor stem cel…	Yes, this study meets the criteria because it is original research investigating the effects of dendrimer-microRNA nanoformulations on glioblastoma stem cells through in vitro preclinical validation. The study is not a review, protocol, or case report with less than five patients.	{ "answer of action 1": "Yes", "answer of action 2": "Yes", "answer of action 3": "No", "answer of action 4": "Yes", "answer of action 5": "No" }	Yes	{ "answer of action 1": "Yes", "answer of action 2": "Yes", "answer of action 3": "Yes", "answer of action 4": "Yes" }	Yes	Y	Y	NS	Y	Yes	No	Yes	Yes	Yes	Yes	N	Y	N	Y	No	No	Yes	No	Yes	Yes
36849306	1023	2023	2023-02-27	10.1016/j.jcyt.2023.01.008	Label-free in vitro assays predict the potency of anti-disialoganglioside chimeric antigen receptor T-cell products	Title: Label-free in vitro assays predict the potency of anti-disialoganglioside chimeric antigen receptor T-cell products. Abstract: Chimeric antigen receptor (CAR) T cells have demonstrated remarkable efficacy against hematological malignancies; however, they have not experienced the same success against solid tumors such as glioblastoma (GBM). There is a growing need for high-throughput functi…	Exclude in title and abstract screen	No	1	N	Y	Y	Y	Yes, it does not mention the use of animals as research subjects. The study is focused on using human cells and their derivatives as primary research subjects.	Not sure. While the abstract mentions glioblastoma and patient-derived GBM stem cells, it is not clear if the study involves actual patients with glioma, glioblastoma, astrocytoma, or oligodendroglioma. Further information is needed to determine if the criteria is met.	Yes, this publication meets our criteria. It explicitly mentions the use of Chimeric Antigen Receptor (CAR) T-cell therapy in the treatment of glioblastoma and describes the evaluation of CAR T-cell potency against patient-derived GBM stem cells.	Yes, this publication meets our criteria as it is an original research study using in vitro assays to measure the potency of chimeric antigen receptor T-cell products against solid tumor cells. The study also compares two different modes of gene transfer, retroviral transduction and virus-free CRISPR-editing, and uses endpoint flow cytometry, cytokine analysis, and metabolomics data to create a p…	1. No 2. Yes 3. No 4. Yes 5. No 6. {"answer of action 1": "No", "answer of action 2": "Yes", "answer of action 3": "No", "answer of action 4": "Yes", "answer of action 5": "No"}	Yes. This publication meets all the criteria. 1) It involves human subjects as the primary research subjects. 2) It involves patients with glioblastoma (GBM), a type of glioma. 3) The title and abstract explicitly mention the study involves the potency testing of chimeric antigen receptor (CAR) T-cell products, which is a form of adoptive transfer of effector lymphocytes therapy. 4) It is origina…	{ "answer of action 1": "Yes", "answer of action 2": "No", "answer of action 3": "No" }	Yes	No, the study does not primarily use human subjects since it is focused on in vitro assays and cellular impedance sensing to evaluate CAR T-cell potency against patient-derived GBM stem cells.	Yes, this study meets the criteria as it involves patients with glioblastoma (GBM) and evaluates the potency of anti-disialoganglioside chimeric antigen receptor T-cell products against patient-derived GBM stem cells.	Yes, the study meets the criteria as it involves the treatment of patients with Chimeric Antigen Receptor (CAR) T-cell therapy, which is one of the immunotherapies listed in the criteria. The abstract discusses the potency of anti-disialoganglioside targeting CAR T-cell products against patient-derived GBM stem cells.	Yes, it meets the criteria because it is an original research study focusing on the evaluation of anti-disialoganglioside CAR T-cell products against patient-derived GBM stem cells using cellular impedance sensing and creating a predictive model of CAR T-cell potency. It is not a review, protocol, or case report with less than five patients.	{ "answer of action 1": "Yes", "answer of action 2": "Yes", "answer of action 3": "Yes", "answer of action 4": "Yes", "answer of action 5": "Yes" }	Yes	{ "answer of action 1": "Yes", "answer of action 2": "Yes", "answer of action 3": "Yes", "answer of action 4": "Yes" }	Yes	Y	NS	Y	Y	Yes	No	Yes	Yes	No	Yes	N	Y	Y	Y	No	Yes	Yes	No	Yes	Yes
36924564	1318	2023	2023-03-16	10.1016/j.intimp.2023.109987	Nifuroxazide inhibits the growth of glioblastoma and promotes the infiltration of CD8 T cells to enhance antitumour immunity	Title: Nifuroxazide inhibits the growth of glioblastoma and promotes the infiltration of CD8 T cells to enhance antitumour immunity. Abstract: Glioblastoma is a primary intracranial tumour with extremely high disability and fatality rates among adults. Existing diagnosis and treatment methods have not significantly improved the overall poor prognosis of patients. Nifuroxazide, an oral antibiotic,…	Exclude in title and abstract screen	No	1	N	Y	N	Y	Yes, the publication meets the criteria as it involves experimentation on human glioblastoma cells, clinical sample analysis on patients with gliomas, and mentions the effect of the drug combination treatment on mouse survival time.	Yes, this publication meets the criteria as it involves patients with glioblastoma and discusses the potential mechanism of a drug called nifuroxazide in inhibiting the growth of glioblastoma cells in vitro and in vivo. It also discusses the effects of nifuroxazide on the immune system and CD8 T cells, which are relevant to the treatment of glioblastoma.	Not sure. Although nifuroxazide is mentioned as a potential drug for the treatment of glioblastoma and is reported to enhance antitumour immunity, it is unclear whether the study involves treatment of patients with any of the immunotherapies listed in the criteria. The abstract only mentions the use of a drug and a PD-L1 inhibitor in mice.	Yes. This publication meets the criteria as it presents original research that explores the potential mechanism of nifuroxazide inhibiting the growth of glioblastoma cells through in vitro and in vivo experiments. It also includes clinical sample analysis and findings related to immune response, making it a valuable contribution to the field of cancer research.	1. No. 2. Yes. 3. No. 4. Yes. 5. No. 6. {'answer of action 1': 'No', 'answer of action 2': 'Yes', 'answer of action 3': 'No', 'answer of action 4': 'Yes', 'answer of action 5': 'No'}	No. While the study involves patients with glioblastoma and explores the potential mechanism of nifuroxazide inhibiting the growth of glioblastoma cells, the title and abstract do not explicitly mention the use of any of the specified immunotherapies (immune checkpoint inhibitors, peptide vaccination, dendritic cell vaccination, adoptive transfer of effector lymphocytes, chimeric antigen receptor…	{ "answer of action 1": "Yes", "answer of action 2": "Yes", "answer of action 3": "Yes" }	Yes	No, because the study primarily uses in vitro and in vivo experiments, rather than human participants as the primary research subject.	Yes, this study meets the criteria as it involves patients with glioma and specifically focuses on glioblastoma. The abstract discusses the potential mechanism of nifuroxazide inhibiting the growth of glioblastoma cells and enhancing antitumor immunity.	No, the study does not meet the criteria as it does not explicitly mention the use of immune checkpoint inhibitors, peptide vaccination, dendritic cell vaccination, adoptive transfer of effector lymphocytes, CAR T-cell therapy, or oncolytic viral vectors therapy as treatments. The study focuses on the effects of nifuroxazide, an oral antibiotic, on glioblastoma and antitumor immunity.	Yes, this study meets the criteria as it is an original research study that investigates the potential mechanism of nifuroxazide inhibiting the growth of glioblastoma cells through in vitro and in vivo experiments, which indicates it is not a review, protocol, or case report with less than five patients.	{ "answer of action 1": "Yes", "answer of action 2": "Yes", "answer of action 3": "Yes", "answer of action 4": "Yes", "answer of action 5": "Yes" }	No	{ "answer of action 1": "Yes", "answer of action 2": "Yes", "answer of action 3": "Yes", "answer of action 4": "Yes" }	Yes	Y	Y	NS	Y	Yes	No	No	Yes	Yes	Yes	N	Y	N	Y	No	Yes	No	No	Yes	Yes
36875891	1355	2023	2023-03-06	10.1016/j.immuno.2023.100022	Modeling interaction of Glioma cells and CAR T-cells considering multiple CAR T-cells bindings	Title: Modeling interaction of Glioma cells and CAR T-cells considering multiple CAR T-cells bindings. Abstract: Chimeric antigen receptor (CAR) T-cell based immunotherapy has shown its potential in treating blood cancers, and its application to solid tumors is currently being extensively investigated. For glioma brain tumors, various CAR T-cell targets include IL13R<i>??</i>2, EGFRvIII, HER2, Ep…	Exclude in title and abstract screen	No	1	N	Y	NS	Y	Yes, this publication meets the criteria as it uses human-derived glioma cells and considers CAR T-cell therapies as a way to treat the disease.	Yes. Reason: The title and abstract mention glioma brain tumors, CAR T-cell treatment, and mathematical modeling. The specific type of glioma is not mentioned, but the title and abstract do meet the criteria.	Yes, the publication meets the criteria as it explicitly mentions the use of Chimeric Antigen Receptor (CAR) T-cell therapy for the treatment of glioma brain tumors.	Yes. This publication describes original research by developing a mathematical model of CAR T-cell interactions with glioma cells and experimentally observed CAR T-cell killing assay data. The study provides additional insights into multi-cellular conjugates and the CAR T-cell expansion rate, and captures distinct CAR T-cell killing dynamics.	1. No 2. Yes 3. No 4. Yes 5. No, as criteria 1 and 3 are not met. 6. {'answer of action 1': 'No', 'answer of action 2': 'Yes', 'answer of action 3': 'No', 'answer of action 4': 'Yes', 'answer of action 5': 'No'}	No. Although the title and abstract mention CAR T-cell therapy for treating glioma, the publication does not involve human subjects and is focused on mathematical modeling rather than primary research on patients with glioma. Additionally, the publication does not explicitly mention other immunotherapies such as immune checkpoint inhibitors or peptide vaccination.	{ "answer of action 1": "Yes", "answer of action 2": "Yes", "answer of action 3": "Yes" }	No	No, this study does not meet the criteria, as it is focused on developing a mathematical model and does not use human subjects as the primary research subject.	Yes, this publication meets the criteria because it involves the study of glioma brain tumors and their interaction with CAR T-cells. The focus is on developing a mathematical model for treating glioma using IL13R??2 targeting CAR T-cells.	Yes, the study involves the treatment of patients with Chimeric Antigen Receptor (CAR) T-cell therapy, as mentioned in the title and abstract. The abstract specifically focuses on developing a mathematical model of IL13R??2 targeting CAR T-cells for treating glioma.	Yes, this publication meets the criteria as it is an original research study focused on developing a mathematical model of IL13R??2 targeting CAR T-cells for treating glioma. The study extends previous work and includes analysis of experimental data, showing that the model more accurately describes experimentally observed CAR T-cell killing assay data and identifying conditions that determine tre…	{ "answer of action 1": "Yes", "answer of action 2": "Yes", "answer of action 3": "Yes", "answer of action 4": "Yes", "answer of action 5": "Yes" }	No	{ "answer of action 1": "Yes", "answer of action 2": "Yes", "answer of action 3": "Yes", "answer of action 4": "Yes" }	No	Y	Y	Y	Y	Yes	No	No	Yes	Yes	No	N	Y	Y	Y	No	Yes	No	No	Yes	No
36805678	1502	2023	2023-02-22	10.1186/s12951-023-01810-9	Convection-enhanced delivery of nanoencapsulated gene locoregionally yielding ErbB2/Her2-specific CAR-macrophages for brainstem glioma immunotherapy	Title: Convection-enhanced delivery of nanoencapsulated gene locoregionally yielding ErbB2/Her2-specific CAR-macrophages for brainstem glioma immunotherapy. Abstract: Locoregional delivery of chimeric antigen receptor (CAR)-modified T (CAR-T) cells has emerged as a promising strategy for brain tumors. However, the complicated ex vivo cell manufacturing procedures and the rapid progression of the …	Exclude in title and abstract screen	No	1	NS	Y	Y	Y	Not sure. The abstract mentions that the study involves genetic editing of intratumoral M??s using a DNA nanocomplex to introduce an ErbB2-targeted CAR, but it is unclear whether human subjects were involved in the study.	Yes. This publication involves patients with glioma and proposes a strategy for brainstem glioma immunotherapy.	Yes. The title and abstract explicitly mention "locoregional delivery of chimeric antigen receptor (CAR)-modified T (CAR-T) cells" and "the generated CAR-M??s then act as 'living' cures".	Yes. This publication presents original research that demonstrates a novel approach to immunotherapy for brainstem gliomas using a universal DNA nanocarrier to modify macrophages with an ErbB2-specific CAR gene. The research used experimental methods to demonstrate the approach.	1. No 2. Yes 3. Yes 4. Yes 5. No 6. {"answer of action 1": "No", "answer of action 2": "Yes", "answer of action 3": "Yes", "answer of action 4": "Yes", "answer of action 5": "No"}	Yes. This study meets all the criteria. It involves human subjects with brainstem glioma, specifically targeting patients with ErbB2-positive solid malignancies. The title and abstract explicitly mention the use of genetic editing of intratumoral macrophages with an ErbB2-specific CAR for immunotherapy. Additionally, it is an original research study.	{ "answer of action 1": "Yes", "answer of action 2": "Yes", "answer of action 3": "Yes" }	Yes	No, this study does not meet the criteria because it does not mention using human subjects as primary research subjects. The study focuses on using a synthetic DNA nanocarrier for genetic editing of intratumoral macrophages in the context of brainstem glioma immunotherapy.	Yes, the study meets the criteria as it involves patients with brainstem gliomas, which is a type of glioma. The study focuses on a locoregional antitumor immunotherapy approach for brainstem glioma treatment.	Yes, this publication meets the criteria as it involves the use of Chimeric Antigen Receptor (CAR)-modified T cells and CAR-macrophages for brainstem glioma immunotherapy.	Yes, this publication meets the criteria because it is an original research study that investigates the use of a DNA nanocarrier for in situ genetic editing of intratumoral macrophages in order to direct their phagocytic activity towards tumors, and it is not a review, protocol, or a case report with less than five patients.	{ "answer of action 1": "Yes", "answer of action 2": "Yes", "answer of action 3": "Yes", "answer of action 4": "Yes", "answer of action 5": "Yes" }	Yes	{ "answer of action 1": "Yes", "answer of action 2": "Yes", "answer of action 3": "Yes", "answer of action 4": "Yes" }	Yes	NS	Y	Y	Y	Yes	No	Yes	Yes	Yes	Yes	N	Y	Y	Y	No	Yes	Yes	No	Yes	Yes
36858863	1617	2023	2023-03-01	10.1016/j.braindev.2023.02.003	A case of pediatric anti-leucine-rich glioma inactivated 1 encephalitis with faciobrachial dystonic seizure	Title: A case of pediatric anti-leucine-rich glioma inactivated 1 encephalitis with faciobrachial dystonic seizure. Abstract: Anti-leucine-rich glioma-inactivated 1 (LGI1) encephalitis is a rare type of autoimmune encephalitis. A characteristic faciobrachial dystonic seizure (FBDS) is also frequently associated with this disease. Although primarily reported in the adult population, reports of its…	Exclude in title and abstract screen	No	1	Y	N	N	N	Yes, this publication meets our criteria as it reports a case study on a pediatric patient with anti-LGI1 encephalitis and the treatment received. The primary research subject here is human.	No. The publication is about anti-LGI1 encephalitis and does not involve patients with glioma, glioblastoma, astrocytoma, oligodendroglioma.	Yes, the publication meets the criteria as it explicitly mentions the treatment of a pediatric patient with anti-LGI1 encephalitis using immunotherapy such as intravenous immunoglobulin, rituximab, and tocilizumab.	No. This is a case report with only one patient and does not meet our criteria for original research studies.	1. Yes 2. Yes 3. No 4. Yes 5. No 6. {"answer of action 1": "Yes", "answer of action 2": "Yes", "answer of action 3": "No", "answer of action 4": "Yes", "answer of action 5": "No"}	Not sure. The title and abstract do not explicitly mention the use of any of the specified immunotherapies (immune checkpoint inhibitors, peptide vaccination, dendritic cell vaccination, adoptive transfer of effector lymphocytes, chimeric antigen receptor T-cell therapy, or oncolytic viral vectors therapy). However, the abstract does mention the use of intravenous immunoglobulin, methylprednisolo…	{ "answer of action 1": "Yes", "answer of action 2": "No", "answer of action 3": "No" }	Yes	Yes, this study meets the criteria as it involves a 6-year-old girl as the primary research subject, specifically focusing on her diagnosis and treatment of anti-LGI1 encephalitis.	No, the study does not meet the criteria as it does not involve patients with glioma, glioblastoma, astrocytoma, or oligodendroglioma. Instead, it focuses on a pediatric patient with anti-LGI1 encephalitis.	No, the title and abstract do not mention any of the required immunotherapies such as Immune Checkpoint Inhibitors, Peptide Vaccination, Dendritic cell Vaccination, Adoptive Transfer of Effector Lymphocytes, Chimeric Antigen Receptor (CAR) T-cell therapy, or Oncolytic Viral Vectors therapy. The study focuses on a case of pediatric anti-LGI1 encephalitis and its treatment with immunotherapy drugs …	No, this publication does not meet the criteria because it is a single case report rather than original research with a larger patient population.	{ "answer of action 1": "Yes", "answer of action 2": "No", "answer of action 3": "No", "answer of action 4": "No", "answer of action 5": "No" }	No	{ "answer of action 1": "Yes", "answer of action 2": "No", "answer of action 3": "No", "answer of action 4": "No" }	No	Y	N	Y	N	No	No	NS	No	No	Yes	Y	N	N	N	No	No	No	No	No	No
36921098	1645	2023	2023-03-15	10.1158/2326-6066.CIR-22-0570	Anti-PD-1 and extended half-life-IL-2 synergize for treatment of murine glioblastoma independent of host MHC Class I expression	Title: Anti-PD-1 and extended half-life-IL-2 synergize for treatment of murine glioblastoma independent of host MHC Class I expression. Abstract: Glioblastoma (GBM) is the most common malignant brain tumor in adults, responsible for approximately 225,000 deaths per year. Despite pre-clinical successes, most interventions have failed to extend patient survival by more than a few months. Treatment …	Exclude in title and abstract screen	No	1	N	Y	Y	N	No. This publication is a study on murine glioblastoma, which means the primary research subject is not human.	Yes. This publication involves a study on glioblastoma and discusses the efficacy of a potential treatment involving immune checkpoint blockade with Immunol-2. The study was conducted on mice with orthotopic GL261 gliomas, and the results support the investigation of IL-2-supplemented ICB therapies for tumors of the central nervous system.	Yes. This study involves treatment of murine glioblastoma with a combination therapy referred to as enhanced checkpoint blockade (ECB), which includes anti-PD-1 immune checkpoint blockade (ICB) and engineered extended half-life IL-2. The study explicitly mentions the use of Immune Checkpoint Inhibitors and a Lymphoproliferative cytokine, which falls under our criteria of immunotherapies.	Yes, it meets the criteria. This is an original research study that investigated the effectiveness of combining engineered extended half-life IL-2 and anti-PD-1 immune checkpoint blockade (ICB) for treatment of murine glioblastoma. The study aimed to determine whether this combination therapy, referred to as enhanced checkpoint blockade (ECB), could improve outcomes. The study involved experiment…	1. Yes 2. Yes 3. Yes 4. Yes 5. Yes 6. {"answer of action 1": "Yes", "answer of action 2": "Yes", "answer of action 3": "Yes", "answer of action 4": "Yes", "answer of action 5": "Yes"}	No. This publication does not meet all the criteria. Although it involves the treatment of glioblastoma, it is not explicitly mentioned in the title or abstract that the study involves immunotherapies such as immune checkpoint inhibitors, peptide vaccination, dendritic cell vaccination, adoptive transfer of effector lymphocytes, chimeric antigen receptor T-cell therapy, or oncolytic viral vectors…	{ "answer of action 1": "No", "answer of action 2": "Yes", "answer of action 3": "No" }	No	No, because the study uses mice as the primary research subjects, not humans.	Yes, this study meets the criteria as it involves a murine model of glioblastoma (GL261 gliomas) and investigates the efficacy of a combined therapy (anti-PD-1 and extended half-life IL-2) for the treatment of this type of brain tumor in mice.	Yes, this study meets the criteria as it involves treatment using anti-PD-1 immune checkpoint blockade (ICB), which is an Immune Checkpoint Inhibitor.	Yes, the study meets the criteria as it is an original research examining the efficacy of a combination therapy in a murine glioblastoma model. The study is not a review, protocol, or case report with less than five patients.	{ "answer of action 1": "No", "answer of action 2": "Yes", "answer of action 3": "Yes", "answer of action 4": "Yes", "answer of action 5": "No" }	No	{ "answer of action 1": "No", "answer of action 2": "Yes", "answer of action 3": "Yes", "answer of action 4": "No" }	No	N	Y	Y	Y	No	Yes	No	No	No	No	N	Y	Y	Y	No	No	No	No	No	No
36804924	1789	2023	2023-02-22	10.1038/s41467-022-35709-0	A nitric-oxide driven chemotactic nanomotor for enhanced immunotherapy of glioblastoma	Title: A nitric-oxide driven chemotactic nanomotor for enhanced immunotherapy of glioblastoma. Abstract: The major challenges of immunotherapy for glioblastoma are that drugs cannot target tumor sites accurately and properly activate complex immune responses. Herein, we design and prepare a kind of chemotactic nanomotor loaded with brain endothelial cell targeting agent angiopep-2 and anti-tumor …	Exclude in title and abstract screen	No	1	NS	Y	NS	Y	No, this publication does not meet the criteria as it does not primarily involve human research subjects, but rather focuses on the design and preparation of chemotactic nanomotors for targeted drug delivery.	Not sure. The publication mentions glioblastoma but does not specify if patients with glioblastoma were directly involved in the study. Further information is needed.	No. The title and abstract do not explicitly mention any of the listed immunotherapies. Although the study involves immunotherapy, it does not involve any of the specific immunotherapies listed. The study focuses on a chemotactic nanomotor for enhanced immunotherapy of glioblastoma with a targeting agent and anti-tumor drug, and the use of reactive oxygen species and inducible nitric oxide syntha…	Yes, this publication meets the criteria as it is original research that presents a new treatment strategy for glioblastoma. The study involves designing and testing a new chemotactic nanomotor loaded with targeted drug delivery and a method of precise targeting. The researchers tested the efficacy of the treatment in vivo, reported on multiple steps to regulations of the immune system, and effec…	1. No 2. Yes 3. Yes 4. Yes 5. No {'answer of action 1': 'No', 'answer of action 2': 'Yes', 'answer of action 3': 'Yes', 'answer of action 4': 'Yes', 'answer of action 5': 'No'}	No. This publication does not meet the criteria. Although it mentions the treatment of glioblastoma, it does not explicitly mention any of the specified immunotherapies.	{'answer of action 1': 'Yes', 'answer of action 2': 'Yes', 'answer of action 3': 'Yes'}	Yes	No, the study does not meet the criteria because it does not specifically mention using human subjects as the primary research subject. Instead, it focuses on the design and preparation of a chemotactic nanomotor for immunotherapy in glioblastoma.	Yes, this publication meets the criteria as it involves the study of glioblastoma and explores an enhanced immunotherapy technique for this type of brain tumor.	No, the title and abstract do not explicitly mention any of the required immunotherapies such as Immune Checkpoint Inhibitors, Peptide Vaccination, Dendritic cell Vaccination, Adoptive Transfer of Effector Lymphocytes, Chimeric Antigen Receptor (CAR) T-cell therapy, or Oncolytic Viral Vectors therapy.	Yes, this study meets the criteria as it details the design, preparation, and testing of a chemotactic nanomotor for enhanced immunotherapy of glioblastoma. This implies that it is an original research study rather than a review, protocol, or case report with less than five patients.	{ "answer of action 1": "Yes", "answer of action 2": "Yes", "answer of action 3": "No", "answer of action 4": "Yes", "answer of action 5": "No" }	No	{ "answer of action 1": "Yes", "answer of action 2": "Yes", "answer of action 3": "Yes", "answer of action 4": "Yes" }	Yes	N	NS	N	Y	No	No	No	No	Yes	Yes	N	Y	N	Y	No	No	No	No	Yes	Yes
36970537	1861	2023	2023-03-27	10.3389/fneur.2023.1104738	Glutamine metabolism-related genes predict prognosis and reshape tumor microenvironment immune characteristics in diffuse gliomas	Title: Glutamine metabolism-related genes predict prognosis and reshape tumor microenvironment immune characteristics in diffuse gliomas. Abstract: Diffuse gliomas possess a kind of malignant brain tumor with high mortality. Glutamine represents the most abundant and versatile amino acid in the body. Glutamine not only plays an important role in cell metabolism but also involves in cell survival …	Exclude in title and abstract screen	No	1	Y	Y	N	Y	Yes, the publication uses human as primary research subjects. The study analyzes transcriptome data and clinicopathological information of patients with glioma from TCGA, CGGA, and West China Hospital. The study also establishes glutamine metabolism risk scores and utilizes immunological phenotype analysis and TIDE for predicting the therapeutic response of immunotherapy in patients with glioma.	Yes, this publication meets our criteria as it involves patients with glioma and discusses the role of glutamine metabolism-related genes in the prognosis and tumor microenvironment of gliomas.	Not sure. The abstract mentions glioma and immune cells in the tumor microenvironment, but it does not explicitly state that immunotherapy is being used. The publication may involve the use of immunotherapy, but it is not clear from the information given in the abstract.	Yes, the publication meets our criteria as it presents original research on the role of glutamine metabolism-related genes in predicting prognosis and tumor microenvironment immune characteristics in diffuse gliomas.	1. No 2. Yes 3. No 4. Yes 5. No, the publication does not meet the third criteria. 6. {'answer of action 1': 'No', 'answer of action 2': 'Yes', 'answer of action 3': 'No', 'answer of action 4': 'Yes', 'answer of action 5': 'No'}	No. Although the title and abstract mention the study involving patients with glioma, the study does not explicitly mention the use of any of the specified immunotherapies.	{ "answer of action 1": "Yes", "answer of action 2": "Yes", "answer of action 3": "Yes" }	Yes	No, this study does not meet the criteria of using human as primary research subjects. The reason is that the study is based on analyzing transcriptome data, clinicopathological information, and in silico TME analysis of glioma patients and does not involve direct interaction or intervention with human subjects.	Yes, the publication meets the criteria because it involves patients with glioma, specifically diffuse gliomas. The study investigates glutamine metabolism-related genes, their role in prognosis and immune characteristics in the tumor microenvironment of diffuse gliomas.	No, the title and abstract do not explicitly mention the study involving treatment of patients with any specific immunotherapies like immune checkpoint inhibitors, peptide vaccination, dendritic cell vaccination, adoptive transfer of effector lymphocytes, CAR T-cell therapy, or oncolytic viral vectors therapy. The study focuses on glutamine metabolism-related genes and their impact on tumor micro…	Yes, this study meets the criteria as it focuses on original research involving the analysis of glutamine metabolism-related genes in diffuse gliomas using transcriptome data and clinicopathological information from multiple sources. The study is not a review, protocol, or a case report with less than five patients.	{ "answer of action 1": "Yes", "answer of action 2": "Yes", "answer of action 3": "No", "answer of action 4": "Yes", "answer of action 5": "No" }	No	{ "answer of action 1": "Yes", "answer of action 2": "Yes", "answer of action 3": "Yes", "answer of action 4": "Yes" }	Yes	Y	Y	NS	Y	Yes	No	No	Yes	Yes	Yes	N	Y	N	Y	No	No	No	No	Yes	Yes
36834607	1952	2023	2023-02-25	10.3390/ijms24043198	Acquisition of Immune Privilege in GBM Tumors: Role of Prostaglandins and Bile Salts	Title: Acquisition of Immune Privilege in GBM Tumors: Role of Prostaglandins and Bile Salts. Abstract: Based on the postulate that glioblastoma (GBM) tumors generate anti-inflammatory prostaglandins and bile salts to gain immune privilege, we analyzed 712 tumors in-silico from three GBM transcriptome databases for prostaglandin and bile synthesis/signaling enzyme-transcript markers. A pan-databas…	Exclude in title and abstract screen	No	1	Y	Y	N	Y	Yes. The publication utilizes human GBM tumors as primary research subjects to investigate the immune privilege mechanism through the synthesis and signaling of prostaglandins and bile salts in tumor cells. The study analyzed 712 GBM tumors in three different transcriptome databases to identify the enzymes involved in prostaglandin and bile synthesis and signaling, as well as the presence of spec…	Yes. This publication involves patients with GBM tumors, which meets the criteria. The publication identifies the role of prostaglandins and bile salts in the acquisition of immune privilege by GBM tumors. The study is based on in-silico analysis of three GBM transcriptome databases and identifies cell-specific signal generation and downstream effects of prostaglandin and bile synthesis/signaling…	Yes. This publication explicitly mentions that the study involves the analysis of immune privilege acquisition in GBM tumors through the generation of anti-inflammatory prostaglandins and bile salts. The study does not involve the treatment of patients with any specific immunotherapy, but does mention the failure of checkpoint inhibitor therapy and provides novel targets for treatment.	Yes. This publication meets the criteria as it presents original research on the role of prostaglandins and bile salts in GBM tumors, with analysis of 712 tumors. The study presents novel findings on the mechanism by which GBMs generate immune privilege and may provide new therapeutic targets.	1. No (does not involve direct human research subjects) 2. Yes (Involves patients with GBM tumors) 3. No (Does not explicitly mention immunotherapies) 4. Yes (Is original research) 5. No (Does not meet all criteria) 6. {'answer of action 1': 'No', 'answer of action 2': 'Yes', 'answer of action 3': 'No', 'answer of action 4': 'Yes', 'answer of action 5': 'No'}	No. This publication does not meet all the criteria. Although it involves patients with GBM tumors, the title and abstract do not explicitly mention any of the specified immunotherapies. Additionally, it appears to be an in-silico analysis rather than an original research study.	{ "answer of action 1": "Yes", "answer of action 2": "Yes", "answer of action 3": "Yes" }	Yes	No, the study does not meet the criteria as it is an in-silico analysis of existing transcriptome databases and does not use human subjects as primary research subjects.	Yes, this publication meets the criteria as it involves a study focusing on glioblastoma (GBM) tumors and their relation to immune privilege, prostaglandins, and bile salts. The study analyzes GBM transcriptome databases and investigates factors linked to poor outcomes in these tumors.	No, the title and abstract do not explicitly mention the use of any of the specific immunotherapies listed in the criteria. The study focuses on the role of prostaglandins and bile salts in GBM tumors and immune privilege, but does not mention any immunotherapy treatments.	Yes, the study meets the criteria because it is an original research analyzing 712 tumors from three GBM transcriptome databases and investigating the role of prostaglandins and bile salts in the acquisition of immune privilege in GBM tumors. It is not a review, protocol, or case report with less than five patients.	{ "answer of action 1": "Yes", "answer of action 2": "Yes", "answer of action 3": "No", "answer of action 4": "Yes", "answer of action 5": "No" }	No	{ "answer of action 1": "Yes", "answer of action 2": "Yes", "answer of action 3": "Yes", "answer of action 4": "Yes" }	Yes	Y	Y	Y	Y	Yes	No	No	Yes	Yes	Yes	N	Y	N	Y	No	No	No	No	Yes	Yes
36845744	1969	2023	2023-02-27	10.3389/fonc.2023.1051641	A prognostic NAD+ metabolism-related gene signature for predicting response to immune checkpoint inhibitor in glioma	Title: A prognostic NAD+ metabolism-related gene signature for predicting response to immune checkpoint inhibitor in glioma. Abstract: Nicotinamide adenine dinucleotide (NAD+) metabolism is involved in a series of cancer pathogenesis processes, and is considered a promising therapeutic target for cancer treatment. However, a comprehensive analysis of NAD+ metabolism events on immune regulation an…	Exclude in title and abstract screen	No	1	Y	Y	N	Y	Yes. The study uses human subjects (glioma patients) to investigate the efficacy of a prognostic gene signature for predicting response to immune checkpoint inhibitors in glioma.	Yes. This publication meets our criteria as it involves patients with glioma, and also explores the relationship between NAD+ metabolism and cancer survival. It provides a prognostic gene signature that can be used for personalized ICI therapy.	Yes, the publication meets the criteria as it explicitly mentions treatment with immune checkpoint inhibitors and their efficacy in glioma patients, and discusses the analysis of immune characteristics in different subgroups.	Yes, this publication meets the criteria. The study is original research using transcriptome data and clinical information from two databases to construct a prognostic NAD+ metabolism-related gene signature (NMRGS) for glioma patients associated with responses to immune checkpoint inhibitor (ICI) therapy. The study used univariate analysis, Kaplan-Meier analysis, multivariate Cox regression, and …	1. No, the publication focuses on the construction of a prognostic NAD+ metabolism-related gene signature for predicting response to immune checkpoint inhibitor in glioma. 2. Yes, the publication involves patients with glioma. 3. Yes, the publication explicitly mentions that the study involves treatment of patients with immune checkpoint inhibitors. 4. Yes, the publication is original research wi…	Yes, this publication meets all the criteria. 1) It involves human patients as the primary research subjects. 2) It involves patients with glioma. 3) The title and abstract explicitly mention that the study involves the treatment of patients with immune checkpoint inhibitors (ICI) in glioma. 4) It is original research that includes the analysis of transcriptome data and clinical information from …	{ "answer of action 1": "Yes", "answer of action 2": "Yes", "answer of action 3": "Yes" }	Yes	No, the study does not primarily use human subjects as its main focus is on constructing a gene signature associated with immune checkpoint inhibitor efficacy in glioma. Although it uses data from human patients (CGGA and TCGA), the primary research focus is on the gene signature development and not human subjects.	Yes, the study meets the criteria as it involves patients with glioma and explores a prognostic NAD+ metabolism-related gene signature (NMRGS) associated with immune checkpoint inhibitor (ICI) efficacy in glioma.	Yes, this publication meets the criteria. The abstract explicitly mentions the involvement of immune checkpoint inhibitors (ICI) in the study and its impact on glioma treatment. The study aims to construct a prognostic NAD+ metabolism-related gene signature associated with ICI efficacy in glioma and analyzes the immune characteristics, mutation profile, and response to ICI therapy for different N…	Yes, this publication meets the criteria as it is an original research study that analyzes NAD+ metabolism-related genes to construct a prognostic gene signature for glioma patients. It is not a review, protocol, or case report with less than five patients.	{ "answer of action 1": "Yes", "answer of action 2": "Yes", "answer of action 3": "Yes", "answer of action 4": "Yes", "answer of action 5": "Yes" }	No	{ "answer of action 1": "Yes", "answer of action 2": "Yes", "answer of action 3": "Yes", "answer of action 4": "Yes" }	Yes	Y	Y	Y	Y	Yes	No	Yes	Yes	Yes	Yes	N	Y	Y	Y	No	Yes	No	No	Yes	Yes
36989846	1989	2023	2023-03-29	10.1016/j.prp.2023.154416	The prognostic significance of Nectin-2 and Nectin-4 expression in glial tumors	Title: The prognostic significance of Nectin-2 and Nectin-4 expression in glial tumors. Abstract: Glial tumors are the most frequent neoplasms of the central nervous system in adults and despite recent advances in diagnosis and treatment of the disease, the prognosis of glioma is poor. Therefore, there is a great need to identify new prognostic factors and potential immunotherapeutic targets. Mem…	Exclude in title and abstract screen	No	1	Y	Y	N	Y	Yes. The study examines the prognostic significance of Nectin-2 and Nectin-4 expression in glial tumors in patients, meeting our criteria of using humans as primary research subjects.	Yes. This study involves patients with glioma and provides insights into potential prognostic markers for this disease.	Not sure. Although the study mentions potential immunotherapeutic targets in glial tumors, it does not explicitly mention the use of any of the immunotherapies listed as our criteria. Further information is needed to determine if the study meets our criteria.	Yes. The study examines the expression of Nectin-2 and Nectin-4 in glial tumors, evaluates their prognostic value, and conducts statistical analyses on patient survival times, which meets the criteria for original research. Additionally, the study provides a basis for further research on nectin-based immunotherapy for brain tumors, indicating it is not a review or protocol.	1. No 2. Yes 3. No 4. Yes 5. No 6. {"answer of action 1": "No", "answer of action 2": "Yes", "answer of action 3": "No", "answer of action 4": "Yes", "answer of action 5": "No"}	Not sure. The title and abstract mention the study involves evaluation of the expression of Nectin-2 and Nectin-4 in glial tumors and their prognostic value. However, it does not explicitly mention the use of any immunotherapies for the treatment of patients with gliomas.	{ "answer of action 1": "Yes", "answer of action 2": "Yes", "answer of action 3": "Yes" }	Yes	No, this publication does not meet the criteria as it does not mention using humans as primary research subjects. The study focuses on evaluating the expression of Nectin-2 and Nectin-4 in glial tumors and assessing their prognostic value.	Yes, this study meets the criteria as it involves patients with glial tumors, specifically grade II/III gliomas, and investigates the prognostic value of Nectin-2 and Nectin-4 expression in these tumors.	No, the title and abstract do not explicitly mention the use or study of any specific immunotherapies like Immune Checkpoint Inhibitors, Peptide Vaccination, Dendritic cell Vaccination, Adoptive Transfer of Effector Lymphocytes, CAR T-cell therapy, or Oncolytic Viral Vectors therapy. The abstract discusses the expression of Nectin-2 and Nectin-4 in glial tumors and their potential as immunotherap…	Yes, this publication meets the criteria as it is an original research study evaluating the expression of Nectin-2 and Nectin-4 in glial tumors and assessing their prognostic value.	{ "answer of action 1": "Yes", "answer of action 2": "Yes", "answer of action 3": "No", "answer of action 4": "Yes", "answer of action 5": "No" }	No	Action 1 Judgement: Yes, the publication meets the first criteria as it involves human subjects in the study of glial tumors. Action 2 Judgement: Yes, the publication meets the second criteria as it involves patients with gliomas, which is one of the mentioned tumor types. Action 3 Judgement: Yes, the publication meets the third criteria as it presents original research, and is not a review, prot…	Yes	Y	Y	NS	Y	Yes	No	NS	Yes	Yes	Yes	N	Y	N	Y	No	No	No	No	Yes	Yes
36917093	2086	2023	2023-03-14	10.18632/aging.204580	Integrative analysis to screen novel pyroptosis-related LncRNAs for predicting clinical outcome of glioma and validation in tumor tissue	Title: Integrative analysis to screen novel pyroptosis-related LncRNAs for predicting clinical outcome of glioma and validation in tumor tissue. Abstract: Pyroptosis, also known as inflammatory necrosis, is a programmed cell death that manifests itself as a continuous swelling of cells until the cell membrane breaks, leading to the liberation of cellular contents, which triggers an intense inflam…	Exclude in title and abstract screen	No	1	Y	Y	N	Y	Not sure. The abstract mentions the use of human glioma tissues for validation but does not specify whether human subjects were involved in the study. More information is needed to determine if the criteria is met.	Yes, this publication meets our criteria as it involves patients with glioma and discusses the identification of pyroptosis-related lncRNAs and their effect on glioma.	Not sure. The abstract mentions pyroptosis and potential therapeutic agents for patients with glioma, but it does not explicitly mention any of the listed immunotherapies. Further information would be needed to determine if the study involves treatment of patients with the listed immunotherapies.	Yes. This publication appears to be original research that aims to identify novel pyroptosis-related lncRNAs and establish a prognostic model for predicting the overall survival of patients with glioma. The study uses bioinformatic algorithm to identify the lncRNAs and PCR techniques to validate in human glioma tissues. The paper concludes with a potential clinical application of the prognostic m…	1. No 2. Yes 3. No 4. Yes 5. No 6. {"answer of action 1": "No", "answer of action 2": "Yes", "answer of action 3": "No", "answer of action 4": "Yes", "answer of action 5": "No"}	No. This publication does not meet all the specified criteria. Although it mentions glioma as a research subject, it does not explicitly mention the use of any immunotherapies. Additionally, the abstract does not provide information about the primary research subjects being human patients or the number of patients involved in the study.	{ "answer of action 1": "Yes", "answer of action 2": "Yes", "answer of action 3": "Yes" }	Yes	Yes, the study meets the criteria, as it involves validation of the identified pyroptosis-related LncRNAs in human glioma tissues and the established prognostic model aims to predict the overall survival of patients with glioma.	Yes, this study meets the criteria as it involves patients with glioma. The main objective of the study is to identify pyroptosis-related lncRNAs in glioma and establish a prognostic model for predicting the overall survival of patients with glioma.	No, the title and abstract do not mention any of the specified immunotherapies: Immune Checkpoint Inhibitors, Peptide Vaccination, Dendritic cell Vaccination, Adoptive Transfer of Effector Lymphocytes, Chimeric Antigen Receptor (CAR) T-cell therapy, or Oncolytic Viral Vectors therapy. The focus is on pyroptosis-related lncRNAs and their role in glioma prognosis and treatment.	Yes, this study meets the criteria as it involves original research using bioinformatic algorithms and PCR techniques to identify and validate pyroptosis-related long non-coding RNAs (PRLs) in glioma. The study also aims to establish a prognostic model for predicting overall survival in patients with glioma, further supporting its classification as original research.	{ "answer of action 1": "Yes", "answer of action 2": "Yes", "answer of action 3": "No", "answer of action 4": "Yes", "answer of action 5": "No" }	No	{ "answer of action 1": "Yes", "answer of action 2": "Yes", "answer of action 3": "Yes", "answer of action 4": "Yes" }	Yes	NS	Y	NS	Y	Yes	No	No	Yes	Yes	Yes	Y	Y	N	Y	No	No	No	Yes	Yes	Yes
36991262	2137	2023	2023-03-29	10.1007/s00262-023-03423-5	IL13Rα2-targeted third-generation CAR-T cells with CD28 transmembrane domain mediate the best anti-glioblastoma efficacy	Title: IL13R??2-targeted third-generation CAR-T cells with CD28 transmembrane domain mediate the best anti-glioblastoma efficacy. Abstract: Chimeric antigen receptor (CAR)-modified T (CAR-T) cell therapy has been proven to be a powerful tool for the treatment of cancer, however, the limits are obvious, especially for solid tumors. Therefore, constantly optimizing the structure of CAR to improve i…	Exclude in title and abstract screen	No	1	N	Y	Y	Y	No. This publication does not meet the criteria as it involves animal (xenograft mouse) as primary research subjects and not humans.	Yes. This publication meets our criteria as it involves patients with glioblastoma and the study examined the efficacy of CAR-T cell therapy targeting IL13R??2, which is commonly expressed in glioblastoma cells.	Yes. The title and abstract mention third-generation CAR-T cells, which involve chimeric antigen receptor T cell therapy, and specifically targets IL13R??2. The abstract also mentions the anti-tumor efficacy of CAR-T cells in xenograft mouse models.	Yes, this publication meets the criteria since it reports original research on the development and testing of a new type of CAR-T cell therapy for glioblastoma.	1. Yes 2. Yes 3. Yes 4. Yes 5. Yes {'answer of action 1': 'Yes', 'answer of action 2': 'Yes', 'answer of action 3': 'Yes', 'answer of action 4': 'Yes', 'answer of action 5': 'Yes'}	Yes. Reason: (1) The study involves human patients with glioblastoma; (2) The title and abstract explicitly mention the use of Chimeric Antigen Receptor (CAR) T-cell therapy; (3) The study presents original research on the optimization of CAR structure and its therapeutic effect.	{ "answer of action 1": "Yes", "answer of action 2": "Yes", "answer of action 3": "Yes" }	Yes	No, this study does not meet the criteria because it uses mouse models and in vitro cell cultures instead of humans as its primary research subject.	Yes, this study meets the criteria as it involves the treatment of glioblastoma (GBM), which is a type of glioma. The study focuses on the optimization of CAR-T cells targeting IL13R??2 for improved anti-glioblastoma efficacy.	Yes, this publication meets the criteria as it explicitly mentions Chimeric Antigen Receptor (CAR)-modified T (CAR-T) cell therapy, which is one of the immunotherapies listed in the criteria. The study investigates the anti-glioblastoma efficacy of CAR-T cells targeting IL13R??2 with different transmembrane domains.	Yes, this study meets the criteria as it is an original research study investigating the optimization of CAR structure for improved therapeutic effect. The study involves generation and testing of three different third-generation CARs and has used both in vitro and in vivo methods to compare their anti-tumor efficacy. It is not a review, protocol, or case report with less than five patients.	{ "answer of action 1": "Yes", "answer of action 2": "Yes", "answer of action 3": "Yes", "answer of action 4": "Yes", "answer of action 5": "Yes" }	Yes	{ "answer of action 1": "Yes", "answer of action 2": "Yes", "answer of action 3": "Yes", "answer of action 4": "Yes" }	Yes	N	Y	Y	Y	No	Yes	Yes	No	Yes	Yes	N	Y	Y	Y	No	Yes	Yes	No	Yes	Yes
36918223	2138	2023	2023-03-14	10.1136/jitc-2023-006784	Response to: Correspondence on 'H3.3K27M mutation is not a suitable target for immunotherapy in HLA-A2+ patients with diffuse midline glioma' by Chheda et al	Title: Response to: Correspondence on 'H3.3K27M mutation is not a suitable target for immunotherapy in HLA-A2+ patients with diffuse midline glioma' by Chheda et al. Abstract: N o a b s t r a c t f o u n d	Exclude in title and abstract screen	No	1	Y	Y	NS	N	Not sure. With no abstract available, it is difficult to determine if the study meets our criteria.	Not sure. There is no abstract provided, so I cannot determine whether the publication meets our criteria or not.	Not Sure. The title mentions immunotherapy but it is unclear whether it involves the specific immunotherapies listed in the criteria. However, since there is no abstract provided, we cannot confirm.	Not sure. There is no abstract available to confirm if it meets the criteria of original research.	Answer of Action 1: N/A (no abstract found) Answer of Action 2: N/A (no abstract found) Answer of Action 3: N/A (no abstract found) Answer of Action 4: N/A (no abstract found) Answer of Action 5: N/A (no abstract found) Output: {"answer of action 1": "N/A", "answer of action 2": "N/A", "answer of action 3": "N/A", "answer of action 4": "N/A", "answer of action 5": "N/A"}	No, the publication does not meet all the criteria. The title does not mention any of the specified immunotherapies and the abstract is missing.	{ "answer of action 1": "No", "answer of action 2": "No", "answer of action 3": "No" }	No	Not sure, because there is not enough information provided in the abstract to determine if human subjects were primarily used in the study.	Not sure, due to the lack of an abstract to provide sufficient information about the study.	No, the title and abstract do not meet our criteria as they do not explicitly mention any specific immunotherapies like Immune Checkpoint Inhibitors, Peptide Vaccination, Dendritic cell Vaccination, Adoptive Transfer of Effector Lymphocytes, Chimeric Antigen Receptor (CAR) T-cell therapy, or Oncolytic Viral Vectors therapy. Moreover, the abstract is missing.	Not sure, due to lack of abstract and information.	{ "answer of action 1": "unclear", "answer of action 2": "Yes", "answer of action 3": "No", "answer of action 4": "unclear", "answer of action 5": "No" }	No	{ "answer of action 1": "Unclear", "answer of action 2": "Unclear", "answer of action 3": "Unclear", "answer of action 4": "Yes" }	Yes	NS	NS	NS	NS	Yes	NA	No	Yes	No	No	NS	NS	N	NS	No	No	No	Yes	Yes	Yes
36944450	2227	2023	2023-03-21	10.1136/jitc-2022-006617	Correspondence on 'H3.3K27M mutation is not a suitable target for immunotherapy in HLA-A2+ patients with diffuse midline glioma' by Immisch et al	Title: Correspondence on 'H3.3K27M mutation is not a suitable target for immunotherapy in HLA-A2+ patients with diffuse midline glioma' by Immisch et al. Abstract: N o a b s t r a c t f o u n d	Exclude in title and abstract screen	No	1	Y	Y	NS	N	Not sure. There is not enough information given in the title and abstract to determine if the publication meets our criteria or not.	Not sure. Since there is no abstract provided, I cannot determine if the publication involves patients with glioma, glioblastoma, astrocytoma, or oligodendroglioma.	Not sure. The title mentions immunotherapy, but the abstract does not provide any information to confirm whether the criteria is met or not.	Not sure. The title and abstract do not provide enough information to determine if the publication meets the criteria for original research.	Answer of Action 1: N/A (no abstract) Answer of Action 2: N/A (no abstract) Answer of Action 3: N/A (no abstract) Answer of Action 4: N/A (no abstract) Answer of Action 5: N/A (no abstract) Output: {"answer of action 1": "N/A (no abstract)", "answer of action 2": "N/A (no abstract)", "answer of action 3": "N/A (no abstract)", "answer of action 4": "N/A (no abstract)", "answer of action 5": "N/A (…	No, the publication does not meet all the criteria. The title and abstract do not explicitly mention the use of any immunotherapies for treating patients with glioma or related brain tumors. Additionally, since there is no abstract available, it is not possible to determine whether the study involves human subjects or if it is an original research paper.	{ "answer of action 1": "No", "answer of action 2": "No", "answer of action 3": "No" }	No	Not sure, as there is no abstract provided to determine if human subjects are used as primary research subjects.	Not sure, as there is no abstract provided to assess whether the study involves patients with glioma, glioblastoma, astrocytoma, or oligodendroglioma.	Not sure, as there is no abstract provided to determine if it meets the criteria.	No, it does not meet the criteria, as it seems to be a correspondence rather than original research.	{ "answer of action 1": "Unclear", "answer of action 2": "Yes", "answer of action 3": "No", "answer of action 4": "Unclear", "answer of action 5": "No" }	No	{ "answer of action 1": "unclear", "answer of action 2": "unclear", "answer of action 3": "unclear", "answer of action 4": "Yes" }	Yes	NS	NS	NS	NS	Yes	NA	No	Yes	No	No	NS	NS	NS	N	No	No	No	No	Yes	Yes
36917020	2277	2023	2023-03-14	10.1093/oncolo/oyad041	Regulatory Issues: PMDA - Review of Sakigake Designation Products: Oncolytic Virus Therapy with Delytact Injection (Teserpaturev) for Malignant Glioma	Title: Regulatory Issues: PMDA - Review of Sakigake Designation Products: Oncolytic Virus Therapy with Delytact Injection (Teserpaturev) for Malignant Glioma. Abstract: In June 2021, the Ministry of Health, Labor and Welfare approved Delytact Injection as a regenerative medical product for oncolytic virus therapy. The active substance of Delytact Injection is teserpaturev, a genetically engineere…	Exclude in title and abstract screen	No	1	Y	Y	Y	N	Not sure. While the paper mentions a phase II study conducted in patients with glioblastoma, it is unclear whether the study involved human subjects as the abstract does not specify it.	Yes. This publication meets our criteria as it involves patients with malignant glioma, specifically glioblastoma, and discusses the approval of a new oncolytic virus therapy called Delytact Injection for the treatment of this cancer.	Yes, the publication meets the criteria as it explicitly mentions the use of oncolytic viral vector therapy (Delytact Injection) in the treatment of malignant glioma.	Not sure. The abstract discusses the approval of an oncolytic virus therapy for malignant glioma, but it does not clearly state whether the article is reporting original research or a review. More information on the content of the article is needed to make a clear determination.	1. No 2. Yes 3. Yes 4. Yes 5. No {'answer of action 1': 'No', 'answer of action 2': 'Yes', 'answer of action 3': 'Yes', 'answer of action 4': 'Yes', 'answer of action 5': 'No'}	Yes. Reasons: 1) The study involves patients with malignant glioma, which is a type of glioma. 2) The title and abstract explicitly mention the use of oncolytic viral vector therapy for the treatment of malignant glioma. 3) The study is original research, as it describes a Japanese phase II study conducted in patients with glioblastoma. 4) The study involves human subjects as the primary research…	{ "answer of action 1": "Yes", "answer of action 2": "Yes", "answer of action 3": "Yes" }	Yes	Yes, it meets the criteria because it discusses a phase II study conducted on patients with glioblastoma, which indicates that human subjects were used as the primary research subjects in this study.	Yes, this publication meets the criteria as it involves patients with malignant glioma, including glioblastoma, and discusses Delytact Injection as a treatment option.	Yes, the title and abstract meet the criteria as they involve the treatment of patients with Oncolytic Viral Vectors therapy (Delytact Injection for oncolytic virus therapy) and mention the activation of antitumor immunity through the induction of tumor-responsive T cells.	Yes, the study meets the criteria as it is an original research (a Japanese phase II study) instead of a review, protocol, or case report with less than five patients.	{ "answer of action 1": "Yes", "answer of action 2": "Yes", "answer of action 3": "Yes", "answer of action 4": "Yes", "answer of action 5": "Yes" }	Yes	{ "answer of action 1": "Yes", "answer of action 2": "Yes", "answer of action 3": "Yes", "answer of action 4": "Yes" }	Yes	NS	Y	Y	NS	Yes	No	Yes	Yes	Yes	Yes	Y	Y	Y	Y	Yes	Yes	Yes	Yes	Yes	Yes
36966611	2367	2023	2023-03-26	10.1016/j.tranon.2023.101663	GD2 CAR-T cells in combination with Nivolumab exhibit enhanced antitumor efficacy	Title: GD2 CAR-T cells in combination with Nivolumab exhibit enhanced antitumor efficacy. Abstract: Glioblastoma (GBM) is a common primary brain tumor with poor clinical prognosis. Although CAR-T therapy has been trialed for treatment of GBM, the outcomes are sub-optimal possibly due to exhaustion of T cells and life-threatening neurotoxicity. To address these issues, a combined therapeutic strat…	Exclude in title and abstract screen	No	1	N	Y	Y	Y	No. This study involves animal models; human subjects are not the primary research focus.	No. This publication does involve glioblastoma, but it focuses on a combination therapy involving CAR-T cells and an anti-PD-1 monoclonal antibody, rather than investigating the characteristics of the glioma itself or its treatment.	Yes. The title and abstract explicitly mention the use of GD2 CAR-T cells and Nivolumab, an anti-PD-1 monoclonal antibody, for the treatment of glioblastoma, which falls under our criteria for immunotherapy.	Yes, the publication meets the criteria as it presents original research on the combination therapeutic strategy of GD2 CAR-T cells and Nivolumab for the treatment of glioblastoma. Animal models were used to evaluate the safety and efficacy of the strategy, and the study provides new insights into the inhibitory activity and T cell exhaustion associated with the PD-1/PD-L1 signaling pathway.	1. Yes 2. Yes 3. Yes 4. Yes 5. Yes {'answer of action 1': 'Yes', 'answer of action 2': 'Yes', 'answer of action 3': 'Yes', 'answer of action 4': 'Yes', 'answer of action 5': 'Yes'}	Yes, this publication meets all the criteria: (1) The study involves human patients with glioblastoma. (2) The title and abstract explicitly mention the use of immune checkpoint inhibitors (Nivolumab) and Chimeric Antigen Receptor (CAR) T-cell therapy (GD2 CAR-T cells). (3) It is an original research study. Therefore, the answer is yes.	{ "answer of action 1": "Yes", "answer of action 2": "Yes", "answer of action 3": "Yes" }	Yes	No, because the study uses an orthotopic NOD/SCID GBM animal model for evaluating the safety and efficacy of the combined therapeutic strategy, rather than using human subjects as the primary research subject.	Yes, this study meets the criteria because it involves patients with glioblastoma (GBM), which is one of the specified types of brain tumors. The study investigates the combination of GD2 CAR-T cells and Nivolumab as a potential therapy for the treatment of GBM.	Yes, the title and abstract meet the criteria because they mention the use of Chimeric Antigen Receptor (CAR) T-cell therapy (GD2 CAR-T) and Immune Checkpoint Inhibitors (Nivolumab, an anti-PD-1 monoclonal antibody) for the treatment of patients.	Yes, it meets the criteria because the study conducted both in vitro experiments and animal studies, making it an original research that tests a new combined therapeutic strategy for GBM treatment. It is not a review, protocol, or a case report with less than five patients.	{ "answer of action 1": "Yes", "answer of action 2": "Yes", "answer of action 3": "Yes", "answer of action 4": "Yes", "answer of action 5": "Yes" }	Yes	{ "answer of action 1": "Yes", "answer of action 2": "Yes", "answer of action 3": "Yes", "answer of action 4": "Yes" }	Yes	N	N	Y	Y	No	Yes	Yes	No	Yes	Yes	N	Y	Y	Y	No	Yes	Yes	No	Yes	Yes
36895564	2372	2023	2023-03-10	10.3389/fimmu.2023.1122299	Editorial: Innovative theranostic approaches towards neuro-immunology in gliomas	Title: Editorial: Innovative theranostic approaches towards neuro-immunology in gliomas. Abstract: N o a b s t r a c t f o u n d	Exclude in title and abstract screen	No	1	NS	Y	NS	N	Not sure. Since there is no abstract, we can't determine whether human subjects were used in the study or not.	Not sure. Since there is no abstract available, it is not clear whether or not the publication involves patients with gliomas, glioblastoma, astrocytoma, or oligodendroglioma.	Not sure. The title suggests that the publication might involve immunotherapy in gliomas, but since there is no abstract available, it is difficult to determine if it meets our criteria.	Not sure. Since there is no abstract available, it is difficult to determine whether or not this publication meets the criteria for original research.	Answer of action 1: N/A (No abstract found to determine if human subjects were involved) Answer of action 2: No Answer of action 3: No Answer of action 4: N/A (No abstract found to determine if the publication is original research) Answer of action 5: No JSON Object: {'answer of action 1': 'N/A', 'answer of action 2': 'No', 'answer of action 3': 'No', 'answer of action 4': 'N/A', 'answer of actio…	No. The publication does not meet the criteria because there is no abstract available to determine whether it involves treatment of patients with the specified immunotherapies.	{ "answer of action 1": "No", "answer of action 2": "No", "answer of action 3": "No" }	No	Not sure, due to the lack of an abstract to determine if the study uses humans as primary research subjects.	Not sure. No abstract provided to evaluate the content and its relevance to the criteria.	No, the title and abstract do not meet the criteria as they do not explicitly mention any of the required immunotherapies.	No, because there is no abstract provided and the title suggests it is an editorial, which does not fit the criteria of original research.	{ "answer of action 1": "Yes", "answer of action 2": "Yes", "answer of action 3": "No", "answer of action 4": "No", "answer of action 5": "No" }	No	{ "answer of action 1": "Unclear", "answer of action 2": "Yes", "answer of action 3": "No", "answer of action 4": "No" }	No	NS	NS	NS	NS	Yes	No	No	Yes	No	No	NS	NS	N	N	No	No	No	No	No	No
36831580	2484	2023	2023-02-25	10.3390/cancers15041239	Adjuvant Vaccination with Allogenic Dendritic Cells Significantly Prolongs Overall Survival in High-Grade Gliomas: Results of a Phase II Trial	Title: Adjuvant Vaccination with Allogenic Dendritic Cells Significantly Prolongs Overall Survival in High-Grade Gliomas: Results of a Phase II Trial. Abstract: Immunotherapy for cancer treatment has gained increased attention in recent years. Recently, our group reported the case of a patient with glioblastoma who underwent vaccination based on dendritic cells and experienced a strong Th1 immune…	Exclude in full text screen	Yes	1	Y	Y	Y	Y	Yes. This publication uses human subjects (patients with glioblastoma or grade 4 astrocytomas) as the primary research subjects and reports on a prospective, non-controlled clinical trial. The study assessed overall survival, quality of life, and immunological profiles of patients receiving monthly intradermal injections of allogenic DC-autologous tumor cell hybridomas as adjuvant vaccination.	Yes. This publication involves patients with glioblastoma and high-grade astrocytomas, which meet our criteria. It reports the results of a phase I/II trial on vaccination based on dendritic cells, which significantly prolonged overall survival and assessed quality of life and immunological profiles prospectively. Seven vaccinated patients remain alive at the time of report.	Yes. The title and abstract mention the treatment of patients with dendritic cell vaccination.	Yes, this publication meets the criteria as it reports the results of a phase I/II trial, which is an original research study.	Action 1: Yes Action 2: Yes Action 3: Yes Action 4: Yes Action 5: Yes JSON Output: {"answer of action 1": "Yes", "answer of action 2": "Yes", "answer of action 3": "Yes", "answer of action 4": "Yes", "answer of action 5": "Yes"}	Yes, this publication meets all the specified criteria: 1) The study involves human subjects as the primary research subjects. 2) The study involves patients with glioblastoma and astrocytoma. 3) The title and abstract explicitly mention the use of dendritic cell vaccination as an immunotherapy for the treatment of patients. 4) The publication is a phase I/II clinical trial, which qualifies as or…	{'answer of action 1': 'Yes', 'answer of action 2': 'No', 'answer of action 3': 'No'}	Yes	Yes, this study meets the criteria as it involves a clinical trial with 37 patients harboring glioblastoma or grade 4 astrocytomas, making humans the primary research subjects.	Yes, this publication meets the criteria as it involves patients with glioblastoma and grade 4 astrocytomas, which are both types of high-grade gliomas. The study focuses on immunotherapy using dendritic cells in these patients.	Yes, this publication meets the criteria as it involves treatment of patients using Dendritic Cell Vaccination, which is one of the mentioned immunotherapies.	Yes, this publication meets the criteria because it is a phase I/II prospective, non-controlled clinical trial with 37 patients, which is original research. The study is not a review, protocol, or case report with less than five patients.	{ "answer of action 1": "Yes", "answer of action 2": "Yes", "answer of action 3": "Yes", "answer of action 4": "Yes", "answer of action 5": "Yes" }	Yes	{'answer of action 1': 'Yes', 'answer of action 2': 'Yes', 'answer of action 3': 'Yes', 'answer of action 4': 'Yes'}	Yes	Y	Y	Y	Y	Yes	Yes	Yes	Yes	No	Yes	Y	Y	Y	Y	Yes	Yes	Yes	Yes	Yes	Yes
36836180	2507	2023	2023-02-25	10.3390/jcm12041646	A Systematic Pan-Cancer Analysis of MEIS1 in Human Tumors as Prognostic Biomarker and Immunotherapy Target	Title: A Systematic Pan-Cancer Analysis of MEIS1 in Human Tumors as Prognostic Biomarker and Immunotherapy Target. Abstract: We intended to explore the potential immunological functions and prognostic value of Myeloid Ecotropic Viral Integration Site 1 (MEIS1) across 33 cancer types. The data were acquired from The Cancer Genome Atlas (TCGA), Genotype-Tissue Expression (GTEx) and Gene expression …	Exclude in title and abstract screen	No	1	Y	Y	N	Y	Yes, this publication meets the criteria as it studies human tumors as primary research subjects.	No. The publication mentions low-grade glioma, but it is not exclusively focused on studying this cancer type. The study covers 33 different cancer types and does not focus specifically on patients with glioma, glioblastoma, astrocytoma, or oligodendroglioma.	Yes, the publication meets the criteria as it specifically mentions exploring the immunological functions and potential immunotherapy target of MEIS1 in various cancer types.	Yes. This publication reports original research that analyzed data from multiple datasets to investigate the potential immunological functions and prognostic value of MEIS1 across 33 cancer types. The authors used bioinformatics methods to explore the mechanisms of MEIS1 expression in different immune subtypes and revealed its potential as a new target for immuno-oncology.	1. No 2. Yes 3. Yes 4. Yes 5. No 6. {"answer of action 1": "No", "answer of action 2": "Yes", "answer of action 3": "Yes", "answer of action 4": "Yes", "answer of action 5": "No"}	No. Although the abstract mentions studying the potential immunological functions of MEIS1 across different cancers, it does not specifically mention the treatment of patients with immunotherapies.	{ "answer of action 1": "Yes", "answer of action 2": "Yes", "answer of action 3": "Yes" }	No	Yes, the study meets the criteria as it uses human tumor samples from The Cancer Genome Atlas (TCGA), Genotype-Tissue Expression (GTEx), and Gene Expression Omnibus (GEO) datasets, which are derived from human subjects.	Yes, the study meets the criteria because it includes low-grade glioma (LGG) patients in the analysis of MEIS1 expression and its potential role as a prognostic biomarker and immunotherapy target.	No, the title and abstract do not explicitly mention the study involves treatment of patients with the specified immunotherapies. The study focuses on the potential immunological functions and prognostic value of MEIS1 in human tumors, but does not mention any specific immunotherapies in the title or abstract.	Yes, this publication meets the criteria as it is an original research study that uses bioinformatics to analyze MEIS1 across 33 cancer types and explores its potential immunological functions and prognostic value. It is not a review, protocol, or case report with less than five patients.	{ "answer of action 1": "Yes", "answer of action 2": "Yes", "answer of action 3": "No", "answer of action 4": "Yes", "answer of action 5": "No" }	No	{ "answer of action 1": "Yes", "answer of action 2": "Yes", "answer of action 3": "Yes", "answer of action 4": "Yes" }	Yes	Y	N	Y	Y	No	No	No	No	Yes	No	Y	Y	N	Y	No	No	No	Yes	Yes	Yes
36993772	2551	2023	2023-03-30	10.1101/2023.03.12.23287108	mRNA aggregates harness danger response for potent cancer immunotherapy	Title: mRNA aggregates harness danger response for potent cancer immunotherapy. Abstract: Messenger RNA (mRNA) has emerged as a remarkable tool for COVID-19 prevention but its use for induction of therapeutic cancer immunotherapy remains limited by poor antigenicity and a regulatory tumor microenvironment (TME). Herein, we develop a facile approach for substantially enhancing immunogenicity of tu…	Exclude in title and abstract screen	No	1	N	Y	Y	Y	Yes. This publication meets our criteria as it involves the use of human subjects in a first-in-human trial for patients with glioblastoma, utilizing mRNA-LPAs as a cancer immunotherapy.	Yes. This publication involves patients with glioblastoma in a first-in-human clinical trial and shows that RNA-LPAs can induce immune responses against poorly immunogenic tumors.	Yes. This study explicitly mentions the use of mRNA in lipid-particle delivery systems to enhance the immunogenicity of tumor-derived mRNA for cancer immunotherapy, including its use in murine tumor models and client-owned canines with terminal gliomas. It also reports on an early phase first-in-human trial for patients with glioblastoma using RNA-LPAs encoding for tumor-associated antigens.	Yes. This publication is original research that investigates the efficacy and safety of a new approach for enhancing immunogenicity of tumor-derived mRNA, thus fulfilling our criteria.	Answer: 1. No 2. Yes 3. Yes 4. Yes 5. No The publication meets the second, third, and fourth criteria, but not the first criteria, as it does not involve human as primary research subject. Therefore, the answer to action 5 is 'No'. JSON object: {'answer of action 1': 'No', 'answer of action 2': 'Yes', 'answer of action 3': 'Yes', 'answer of action 4': 'Yes', 'answer of action 5': 'No'}	Not sure. The title and abstract mention the use of mRNA in cancer immunotherapy and the involvement of patients with glioblastoma, which satisfies criteria (2) and (3). However, it is not explicitly mentioned in the title and abstract that the study involves treatment with specific immunotherapies listed in criteria (3) (e.g. immune checkpoint inhibitors, peptide vaccination). Additionally, it i…	{ "answer of action 1": "Yes", "answer of action 2": "Yes", "answer of action 3": "Yes" }	Yes	Yes, this publication meets the criteria, as it involves an early phase first-in-human trial for patients with glioblastoma, making human the primary research subject. The study examines the use of RNA-LPAs to elicit and sustain immune responses against poorly immunogenic tumors.	Yes, this publication meets the criteria as it involves immunologically active research in client-owned canines with terminal gliomas, and an early phase first-in-human trial for patients with glioblastoma.	No, the title and abstract do not explicitly mention the use of Immune Checkpoint Inhibitors, Peptide Vaccination, Dendritic cell Vaccination, Adoptive Transfer of Effector Lymphocytes, Chimeric Antigen Receptor (CAR) T-cell therapy, or Oncolytic Viral Vectors therapy in the treatment of patients. The study focuses on the use of tumor-derived mRNA in lipid-particle delivery systems for cancer imm…	Yes, this publication meets the criteria because it is an original research study involving the development and testing of a new immunotherapy approach using mRNA aggregates in both murine models and a first-in-human clinical trial, rather than a review, protocol, or case report with less than five patients.	{ "answer of action 1": "Yes", "answer of action 2": "Yes", "answer of action 3": "Yes", "answer of action 4": "Yes", "answer of action 5": "Yes" }	Yes	{ "answer of action 1": "Yes", "answer of action 2": "Yes", "answer of action 3": "Yes", "answer of action 4": "Yes" }	Yes	Y	Y	Y	Y	Yes	No	NS	Yes	Yes	Yes	Y	Y	N	Y	No	Yes	Yes	Yes	Yes	Yes
36998056	2670	2023	2023-03-30	10.1186/s40001-023-01108-4	N7-methylguanosin regulators-mediated methylation modification patterns and characterization of the immune microenvironment in lower-grade glioma	Title: N7-methylguanosin regulators-mediated methylation modification patterns and characterization of the immune microenvironment in lower-grade glioma. Abstract: N7-methylguanosine (m7G) modification signature has recently emerged as a crucial regulator of tumor progression and treatment in cancer. However, there is limited information available on the genomic profile of lower-grade gliomas (LG…	Exclude in title and abstract screen	No	1	Y	Y	N	Y	No, this publication does not meet the criteria as it does not directly involve human subjects but instead analyzes data from existing datasets.	Yes. This publication involves patients with lower-grade glioma and investigates the association between m7G modification patterns and the tumor microenvironment. Lower-grade glioma is a subtype of glioma that meets our criteria.	No. While the abstract explores the association between m7G modification patterns, tumor microenvironment, and immune infiltration markers, it does not explicitly mention the use of immunotherapies in the treatment of LGG.	Not sure. While the abstract mentions original research using bioinformatics methods to characterize m7G modifications in LGG, it is unclear whether it involves experiments conducted on patients or purely based on data analysis.	1. No 2. Yes 3. Yes 4. Yes 5. No {'answer of action 1': 'No', 'answer of action 2': 'Yes', 'answer of action 3': 'Yes', 'answer of action 4': 'Yes', 'answer of action 5': 'No'}	No, it does not meet all the criteria. While the publication focuses on lower-grade glioma (LGG) as one of the specific types of glioma, it does not mention any specific immunotherapies such as immune checkpoint inhibitors, peptide vaccination, dendritic cell vaccination, adoptive transfer of effector lymphocytes, chimeric antigen receptor (CAR) T-cell therapy, or oncolytic viral vectors therapy.…	{ "answer of action 1": "Yes", "answer of action 2": "Yes", "answer of action 3": "Yes" }	Yes	Yes, this study meets the criteria because it involves the analysis of data from human subjects with lower-grade gliomas from The Chinese Glioma Genome Atlas (CGGA) and The Cancer Genome Atlas (TCGA). It also examines the expression levels of m7G modification hub genes in normal samples, refractory epilepsy samples, and LGG samples using immunohistochemistry, western-blotting, and qRT-PCR, which …	Yes, this study meets the criteria as it involves patients with lower-grade gliomas (LGGs), which are a type of glioma. The study focuses on characterizing m7G modifications in LGGs and their association with tumor microenvironment and immune infiltration markers, providing insight to improve the clinical outcome of LGG patients.	Yes, the abstract mentions the study's association with immunotherapy treatment involving immune checkpoint inhibitors, specifically anti-PD-1 and anti-PD-L1 cohorts.	Yes, this study meets the criteria as it is an original research study that uses bioinformatics methods to analyze and characterize m7G modifications in lower-grade gliomas. The study is not a review, protocol, or a case report with less than five patients. Instead, it focuses on understanding the role of m7G methylation modification genes in tumorigenesis and progression in individuals with lowe…	{ "answer of action 1": "Yes", "answer of action 2": "Yes", "answer of action 3": "Yes", "answer of action 4": "Yes", "answer of action 5": "Yes" }	No	{ "answer of action 1": "Yes", "answer of action 2": "Yes", "answer of action 3": "Yes", "answer of action 4": "Yes" }	Yes	N	Y	N	NS	No	No	No	No	Yes	Yes	Y	Y	Y	Y	Yes	Yes	No	Yes	Yes	Yes
36792723	2679	2023	2023-02-15	10.1038/s41416-023-02194-1	Nonrandomised controlled trial in recurrent glioblastoma patients: the promise of autologous tumour lysate-loaded dendritic cell vaccination	Title: Nonrandomised controlled trial in recurrent glioblastoma patients: the promise of autologous tumour lysate-loaded dendritic cell vaccination. Abstract: Recently, Liau et al. reported the results of Phase 3 clinical trial testing DCVax-L vaccines on patients with glioblastoma. Despite the promising and significant results obtained, the study design and the long-lasting period of recruitment…	Exclude in title and abstract screen	No	1	Y	Y	Y	N	Yes. This publication involves a clinical trial that involves human as primary research subjects.	Yes, this publication meets the criteria as it involves patients with glioblastoma.	Yes. This publication meets our criteria as the title and abstract explicitly mention the use of dendritic cell vaccination in treating patients with recurrent glioblastoma.	Yes, this publication meets the criteria as it reports the results of a Phase 3 clinical trial which is an original research study.	1. Yes, the publication involves human subjects as primary research subjects. 2. Yes, the publication involves patients with glioblastoma. 3. Yes, the title and abstract explicitly mention dendritic cell vaccination. 4. Yes, the publication is original research. 5. Yes, the publication meets all the criteria. 6. {'answer of action 1': 'Yes', 'answer of action 2': 'Yes', 'answer of action 3': 'Yes…	No, it does not meet all the criteria. Although the publication involves patients with glioblastoma, the title and abstract do not explicitly mention the use of immunotherapies such as immune checkpoint inhibitors, peptide vaccination, dendritic cell vaccination, adoptive transfer of effector lymphocytes, chimeric antigen receptor (CAR) T-cell therapy, or oncolytic viral vectors therapy. Addition…	{"answer of action 1": "Yes", "answer of action 2": "Yes", "answer of action 3": "Yes"}	Yes	Yes, this study meets the criteria as it involves a clinical trial testing DCVax-L vaccines on patients with glioblastoma, which indicates that human subjects are the primary focus of the research.	Yes, it meets our criteria because it involves patients with glioblastoma and discusses a clinical trial testing a novel treatment for this specific type of brain tumor.	Yes, the study meets the criteria as it explicitly mentions the use of dendritic cell vaccination (DCVax-L) for treating patients with glioblastoma.	No, this publication does not meet the criteria because it is discussing the results of another study rather than presenting original research.	{ "answer of action 1": "Yes", "answer of action 2": "Yes", "answer of action 3": "Yes", "answer of action 4": "Unclear", "answer of action 5": "Yes" }	No	{ "answer of action 1": "Yes", "answer of action 2": "Yes", "answer of action 3": "Yes", "answer of action 4": "Yes" }	Yes	Y	Y	Y	Y	Yes	Yes	No	Yes	Yes	Yes	Y	Y	Y	N	No	Yes	No	No	Yes	Yes
36808076	2683	2023	2023-02-22	10.1136/jitc-2022-006121	TCR-engineered adoptive cell therapy effectively treats intracranial murine glioblastoma	Title: TCR-engineered adoptive cell therapy effectively treats intracranial murine glioblastoma. Abstract: Adoptive cellular therapies with chimeric antigen receptor T cells have revolutionized the treatment of some malignancies but have shown limited efficacy in solid tumors such as glioblastoma and face a scarcity of safe therapeutic targets. As an alternative, T cell receptor (TCR)-engineered …	Exclude in title and abstract screen	No	1	N	Y	Y	Y	Yes, this publication uses murine models as primary research subjects, not humans.	Yes. This publication describes a preclinical study on a glioblastoma model and includes therapies with T cells specific for a neoantigen.	Yes, the publication involves TCR-engineered adoptive cell therapy to treat murine glioblastoma.	Yes. This publication presents original research on a preclinical glioblastoma model and the therapeutic potential of adoptively transferred neoantigen-specific T cells. The authors used single-cell PCR to isolate a TCR specific for a neoantigen within the murine glioblastoma model and generated a TCR transgenic mouse. They assessed the therapeutic efficacy of neoantigen-specific T cells through …	1. Yes 2. Yes 3. Yes 4. Yes 5. Yes 6. {"answer of action 1": "Yes", "answer of action 2": "Yes", "answer of action 3": "Yes", "answer of action 4": "Yes", "answer of action 5": "Yes"}	Yes. This publication meets all the criteria. 1) The study uses murine glioblastoma model GL261 to investigate TCR-engineered adoptive cell therapy. Although it does not directly involve human subjects, it can provide valuable insights for future human studies. 2) The study involves glioblastoma, which is one of the specified types of gliomas. 3) The title and abstract explicitly mention TCR-engi…	{ "answer of action 1": "No", "answer of action 2": "No", "answer of action 3": "No" }	Yes	No, this study does not meet the criteria because it uses a murine (mouse) glioblastoma model instead of human subjects for research.	Yes, this study meets the criteria as it involves a preclinical glioma model (GL261) and focuses on the therapeutic potential of adoptively transferred neoantigen-specific T cells in glioblastoma.	Yes, this publication meets the criteria as it involves the treatment of patients with Adoptive Transfer of Effector Lymphocytes (e.g. TCR-engineered T cells). The study utilizes the TCR-engineered cellular therapy against tumor-specific neoantigens in a glioblastoma model and assesses the therapeutic efficacy of adoptive transfer of activated MISTIC T cells.	Yes, this publication meets the criteria as it presents original research studying the efficacy of TCR-engineered cellular therapy in a preclinical glioma model. It is not a review, protocol, or case report with less than five patients.	{ "answer of action 1": "No", "answer of action 2": "Yes", "answer of action 3": "Yes", "answer of action 4": "Yes", "answer of action 5": "No" }	No	{ "answer of action 1": "No", "answer of action 2": "Yes", "answer of action 3": "Yes", "answer of action 4": "No" }	No	Y	Y	Y	Y	Yes	Yes	Yes	Yes	No	Yes	N	Y	Y	Y	No	No	No	No	No	No
36861832	2743	2023	2023-03-02	10.1016/j.xpro.2023.102049	Protocol to assess the antitumor efficacy of an immunotherapeutic peptide in syngeneic orthotopic glioma mouse models	Title: Protocol to assess the antitumor efficacy of an immunotherapeutic peptide in syngeneic orthotopic glioma mouse models. Abstract: Understanding the glioblastoma (GBM) immune microenvironment and development of clinical treatment drugs rely on suitable preclinical GBM models. Here, we present a protocol to establish syngeneic orthotopic glioma mouse models. We also describe the steps to intr…	Exclude in title and abstract screen	No	1	N	Y	Y	Y	Yes. The publication describes a preclinical study using a mouse model, however, the title and abstract do not specify whether the primary research subject was mice or humans. Therefore, it is unclear whether the study meets our criteria or not.	Yes. This publication involves studies on patients with glioma and glioblastoma, and describes a protocol to establish syngeneic orthotopic glioma mouse models for studying immunotherapeutic peptides treatment.	Yes. The abstract mentions the use of immunotherapeutic peptides to treat glioma mouse models.	Yes, this publication meets our criteria as it is a protocol for an original research study using syngeneic orthotopic glioma mouse models to assess a treatment's antitumor efficacy. The study also includes steps to intracranially deliver immunotherapeutic peptides and monitor the treatment response, as well as assess the tumor immune microenvironment.	1. No 2. Yes 3. Yes 4. Yes 5. No {'answer of action 1': 'No', 'answer of action 2': 'Yes', 'answer of action 3': 'Yes', 'answer of action 4': 'Yes', 'answer of action 5': 'No'}	No. This publication does not meet the criteria because it is a protocol for establishing glioma mouse models and does not involve human subjects.	Answer of action 1: Yes Answer of action 2: No Answer of action 3: No	No	No, the study does not meet the criteria because it uses mouse models as the primary research subject instead of humans.	Yes, it meets the criteria as the study involves glioblastoma, which is a type of glioma. The abstract discusses the development of a protocol for syngeneic orthotopic glioma mouse models and using immunotherapeutic peptides for treatment.	No, the title and abstract do not explicitly mention any of the specific immunotherapies listed in the criteria. It only refers to "immunotherapeutic peptides" without specifying the type of immunotherapy.	No, this publication does not meet the criteria. The reason: it is a protocol rather than original research.	{ "answer of action 1": "No", "answer of action 2": "Yes", "answer of action 3": "No", "answer of action 4": "No", "answer of action 5": "No" }	No	{ "answer of action 1": "No", "answer of action 2": "Yes", "answer of action 3": "No", "answer of action 4": "No" }	No	Y	Y	Y	Y	Yes	No	No	Yes	No	No	N	Y	N	N	No	No	No	No	No	No
36964665	2765	2023	2023-03-25	10.1177/03008916231159716	New perspectives: glioma in adult patients	Title: New perspectives: glioma in adult patients. Abstract: The purpose of this editorial is to consider some of the aspects of the diagnosis and treatment of adult gliomas. These are rare diseases with all their limitations. Innovations in diagnosis and therapy and their constraints are analyzed and compared with the current treatment reality. Aspects affecting these patients' quality of life a…	Exclude in title and abstract screen	No	1	Y	Y	N	N	Yes. The publication appears to be discussing the diagnosis and treatment of gliomas in adult patients, which would involve research on human subjects.	Yes. The title and abstract mention adult patients with gliomas, which meets our criteria.	Not sure. Although the title mentions glioma, the abstract does not explicitly mention any of the immunotherapies we are interested in.	No. This publication is an editorial and not original research.	1. No 2. Yes 3. No 4. No 5. No {'answer of action 1': 'No', 'answer of action 2': 'Yes', 'answer of action 3': 'No', 'answer of action 4': 'No', 'answer of action 5': 'No'}	No. The title and abstract do not explicitly mention the use of any specific immunotherapies or involvement of patients with glioma, glioblastoma, astrocytoma, or oligodendroglioma. Additionally, the abstract does not mention that the study is original research.	{'answer of action 1': 'Yes', 'answer of action 2': 'Yes', 'answer of action 3': 'Yes'}	Yes	No, this publication is an editorial discussing various aspects of glioma diagnosis and treatment in adults, but it does not specifically mention using human subjects as primary research subjects.	Yes, the publication meets the criteria as it discusses the diagnosis and treatment of adult gliomas, which is one of the specified conditions in the criteria.	No, the title and abstract do not explicitly mention any of the required immunotherapies: Immune Checkpoint Inhibitors, Peptide Vaccination, Dendritic cell Vaccination, Adoptive Transfer of Effector Lymphocytes, CAR-T cell therapy, or Oncolytic Viral Vectors therapy.	No, it does not meet our criteria because it is an editorial and not an original research study.	{ "answer of action 1": "Yes", "answer of action 2": "Yes", "answer of action 3": "No", "answer of action 4": "No", "answer of action 5": "No" }	No	{ "answer of action 1": "Yes", "answer of action 2": "Yes", "answer of action 3": "No", "answer of action 4": "No" }	No	Y	Y	NS	N	No	No	No	Yes	Yes	Yes	N	Y	N	N	No	No	No	No	No	No
36820554	2801	2023	2023-02-23	10.1097/MD.0000000000032793	Construction of a pyroptosis-related lncRNAs signature for predicting prognosis and immunotherapy response in glioma	Title: Construction of a pyroptosis-related lncRNAs signature for predicting prognosis and immunotherapy response in glioma. Abstract: Recent studies have proved that pyroptosis-related long non-coding RNAs (PRlncRNAs) are closely linked to tumor progression, prognosis, and immunity. Here, we systematically evaluated the correlation of PRlncRNAs with glioma prognosis. This study included 3 glioma…	Exclude in title and abstract screen	No	1	Y	Y	N	Y	Yes. This study meets the criteria as it involves human subjects (glioma patients) as the primary research subject.	Yes, this publication meets the criteria as it involves patients with glioma.	Yes. This publication meets our criteria as it explicitly mentions the study involves evaluating the correlation of pyroptosis-related long non-coding RNAs with immunotherapy response in glioma.	Yes. This publication meets our criteria as it reports on an original research study. The authors conducted a comprehensive analysis across three different cohorts to identify key pyroptosis-related long non-coding RNAs (PRlncRNAs) that are implicated in glioma progression, prognosis and immunity. They further constructed a pyroptosis-related lncRNAs signature (PRLS) which was able to predict gli…	1. Yes. 2. Yes. 3. Yes. 4. Yes. 5. Yes. 6. {'answer of action 1': 'Yes', 'answer of action 2': 'Yes', 'answer of action 3': 'Yes', 'answer of action 4': 'Yes', 'answer of action 5': 'Yes'}	Yes, this publication meets all the criteria. 1) It involves human subjects as the primary research subject. 2) It involves patients with glioma. 3) The title and abstract explicitly mention the study involving the treatment of patients with immunotherapies, specifically the construction of a pyroptosis-related lncRNAs signature for predicting prognosis and immunotherapy response in glioma. 4) It…	{ "answer of action 1": "Yes", "answer of action 2": "Yes", "answer of action 3": "Yes" }	Yes	No, because this study does not use human as primary research subject, instead it is a study analyzing data from existing genomic databases. It focuses on the correlation between pyroptosis-related lncRNAs and glioma prognosis using statistical algorithms and computational methods.	Yes, this study meets the criteria as it involves patients with glioma and specifically focuses on the prognosis and immunotherapy response in glioma.	No, the title and abstract do not explicitly mention the study involving treatment of patients with one or more of the immunotherapies mentioned in the criteria. The study focuses on pyroptosis-related lncRNAs and their correlation with glioma prognosis and response to immunotherapy, but does not specify the type of immunotherapies involved.	Yes, it meets the criteria because it is an original research study that evaluates the correlation of PRlncRNAs with glioma prognosis using data from three different cohorts, and it does not appear to be a review, protocol, or case report with less than five patients.	{ "answer of action 1": "Yes", "answer of action 2": "Yes", "answer of action 3": "No", "answer of action 4": "Yes", "answer of action 5": "No" }	No	{ "answer of action 1" : "Yes", "answer of action 2" : "Yes", "answer of action 3" : "Yes", "answer of action 4" : "Yes" }	Yes	Y	Y	Y	Y	Yes	Yes	Yes	Yes	Yes	Yes	N	Y	N	Y	No	No	No	No	Yes	Yes
36865549	2811	2023	2023-03-03	10.3389/fimmu.2023.1071023	Novel exosome-related risk signature as prognostic biomarkers in glioblastoma	Title: Novel exosome-related risk signature as prognostic biomarkers in glioblastoma. Abstract: Exosomes are progressively being detected as an indicator for the diagnosis and prognosis of cancer in clinical settings. Many clinical trials have confirmed the impact of exosomes on tumor growth, particularly in anti-tumor immunity and immunosuppression of exosomes. Therefore, we developed a risk sco…	Exclude in title and abstract screen	No	1	Y	Y	N	Y	Yes, the publication uses human subjects as the primary research subject by analyzing clinical datasets of patients with glioma to establish a risk score for predicting patient prognosis and response to treatment. The study also analyzes the impact of exosomes on the immune system and immunotherapy in patients, using human immunotherapy datasets.	Yes. This publication involves patients with glioblastoma and uses their exosomes to develop a risk score that could predict patient outcomes and response to immunotherapy and anti-cancer drugs.	Yes. The title and abstract explicitly mention that the study involves treatment of patients with immunotherapy, specifically anti-PD-1 immunotherapy, making it relevant to our criteria.	Yes, this publication meets the criteria as it presents original research. The study developed a novel exosome-related risk score using machine algorithms and bioinformatics methods to predict the prognosis of patients with glioma. They also investigated the association between the risk score and the response to various anti-cancer drugs and immunotherapy.	1. No - the publication doesn't explicitly mention any studies that use humans as primary research subjects. 2. Yes - the publication involves patients with glioma and glioblastoma. 3. Yes - the publication explicitly mentions that the study involves treatment of patients with anti-PD-1 immunotherapy. 4. Yes - the publication is original research instead of reviews, protocol, or case report with …	Yes, it meets all the criteria. 1) It involves human subjects as the study focuses on patients with glioma. 2) It involves patients with glioblastoma, as glioblastoma is mentioned in the title and abstract. 3) The study explicitly mentions the involvement of immunotherapies such as anti-PD-1 immunotherapy, which is an immune checkpoint inhibitor. 4) It is original research as mentioned in the abs…	{ "answer of action 1": "Yes", "answer of action 2": "Yes", "answer of action 3": "Yes" }	Yes	No, the study uses datasets and bioinformatics methods, not human subjects as the primary research subject.	Yes, this study meets the criteria as it involves patients with glioma and focuses on developing a risk score to predict the prognosis of glioma patients. Reasons: 1) The study uses data from glioma patients and evaluates glioblastoma-derived exosomes. 2) The risk score is developed to predict the prognosis of patients with glioma. 3) The study analyzes the association between risk scores and the…	Yes, the abstract mentions that the exosome-related risk score could predict the effectiveness of anti-PD-1 immunotherapy, which falls under the category of Immune Checkpoint Inhibitors.	Yes, this study meets the criteria as it is an original research study that utilizes multiple datasets and machine learning algorithms to develop and validate a risk scoring model for glioma prognosis and treatment guidance. It is not a review, protocol, or case report with less than five patients.	{ "answer of action 1": "Yes", "answer of action 2": "Yes", "answer of action 3": "Yes", "answer of action 4": "Yes", "answer of action 5": "Yes" }	No	{ "answer of action 1": "Yes", "answer of action 2": "Yes", "answer of action 3": "Yes", "answer of action 4": "Yes" }	Yes	Y	Y	Y	Y	Yes	No	Yes	Yes	Yes	Yes	N	Y	Y	Y	No	Yes	No	No	Yes	Yes
36993337	2825	2023	2023-03-30	10.1101/2023.03.14.532653	Perturbomics of tumor-infiltrating NK cells	Title: Perturbomics of tumor-infiltrating NK cells. Abstract: Natural killer (NK) cells are an innate immune cell type that serves at the first level of defense against pathogens and cancer. NK cells have clinical potential, however, multiple current limitations exist that naturally hinder the successful implementation of NK cell therapy against cancer, including their effector function, persiste…	Exclude in title and abstract screen	No	1	N	Y	N	Y	Yes. This study uses tumor infiltrating NK cells which are human subjects as its primary research subject.	No. While the abstract mentions glioblastoma, it is not the main focus of the study. The study involves perturbomics mapping of tumor-infiltrating NK cells in various types of cancer and does not solely involve patients with glioma, glioblastoma, astrocytoma, or oligodendroglioma.	Not sure. Although the abstract mentions NK cell therapy against cancer, it does not explicitly mention any of the immunotherapies listed in our criteria. The focus is on identifying genetic factors that limit NK cell function in the tumor microenvironment and their potential for future engineering to enhance NK cell-based immunotherapies.	Yes. This publication describes an original research using <i>in vivo</i> AAV-CRISPR screens and single cell sequencing to reveal the functional genetic landscape underlying critical NK cell characteristics against cancer. It presents new findings and identifies a potential gene target for future engineering to enhance NK cell-based immunotherapies.	1. No 2. Yes (glioblastoma) 3. No 4. Yes 5. No {"answer of action 1": "No", "answer of action 2": "Yes (glioblastoma)", "answer of action 3": "No", "answer of action 4": "Yes", "answer of action 5": "No"}	No. Although the abstract mentions NK cell therapy against cancer, it does not explicitly mention any of the specified immunotherapies (immune checkpoint inhibitors, peptide vaccination, dendritic cell vaccination, adoptive transfer of effector lymphocytes, chimeric antigen receptor T-cell therapy, or oncolytic viral vectors therapy). Additionally, the title and abstract do not indicate that pati…	{ "answer of action 1": "No", "answer of action 2": "Yes", "answer of action 3": "No" }	Yes	No, this study does not meet the criteria because it focuses on mouse models of various cancers, not humans, as the primary research subjects.	Yes, it meets the criteria because it mentions an in vivo tumor infiltration screen in a mouse model of glioblastoma.	Yes, the study meets the criteria because it mentions Chimeric Antigen Receptor (CAR)-NK cells as a part of its focus on enhancing NK cell-based immunotherapies.	Yes, this study meets the criteria because it is original research that includes in vivo AAV-CRISPR screens, single cell sequencing, and the investigation of NK cell characteristics in mouse models of various cancers. It is not a review, protocol, or case report with less than five patients.	{ "answer of action 1": "Yes", "answer of action 2": "Yes", "answer of action 3": "Yes", "answer of action 4": "Yes", "answer of action 5": "Yes" }	No	{ "answer of action 1": "Yes", "answer of action 2": "Yes", "answer of action 3": "Yes", "answer of action 4": "Yes" }	No	Y	N	NS	Y	No	No	No	No	No	Yes	N	Y	Y	Y	No	Yes	No	No	Yes	No
36975539	3078	2023	2023-03-28	10.3390/cimb45030169	Alteration of Mesenchymal Stem Cells Isolated from Glioblastoma Multiforme under the Influence of Photodynamic Treatment	Title: Alteration of Mesenchymal Stem Cells Isolated from Glioblastoma Multiforme under the Influence of Photodynamic Treatment. Abstract: The central hypothesis for the development of glioblastoma multiforme (GBM) postulates that the tumor begins its development by transforming neural stem cells into cancer stem cells (CSC). Recently, it has become clear that another kind of stem cell, the mesen…	Exclude in title and abstract screen	No	1	N	Y	N	Y	Yes. The study involves the use of human mesenchymal stem cells from glioblastoma multiforme patients as primary research subjects.	Yes. This publication involves patients with glioblastoma as it discusses the effects of photodynamic treatment on Mesenchymal Stem Cells isolated from 15 glioblastomas.	Not sure. The title and abstract mention treatment with photodynamic therapy, but do not explicitly mention any of the listed immunotherapies.	Yes. This publication is an original research article, and it involves experiments conducted on human cells. The study has been conducted on 15 glioblastomas, and the experimental design appears to meet our criteria.	1. No - The publication doesn't mention any human subjects. 2. Yes - The publication mentions patients with glioblastomas. 3. No - The publication doesn't explicitly mention any immunotherapies used to treat the patients. 4. Yes - The publication describes original research. 5. No - The publication doesn't meet all the criteria. 6. {'answer of action 1': 'No', 'answer of action 2': 'Yes', 'answer…	No. The title and abstract do not explicitly mention any immunotherapies being used on patients with glioma, glioblastoma, astrocytoma, or oligodendroglioma. The study focuses on the alteration of mesenchymal stem cells under the influence of photodynamic treatment in glioblastoma multiforme, but it does not involve any of the specified immunotherapies.	{ "answer of action 1": "Yes", "answer of action 2": "Yes", "answer of action 3": "Yes" }	Yes	No, this study does not meet the criteria because it focuses on the alteration of mesenchymal stem cells isolated from glioblastomas, not using humans as primary research subjects.	Yes, this study meets the criteria as it involves patients with glioblastoma multiforme (GBM), a type of glioma. The study focuses on the alteration of mesenchymal stem cells isolated from GBM under the influence of photodynamic treatment.	No, the study does not meet the criteria as it does not explicitly mention any of the immunotherapies listed: Immune Checkpoint Inhibitors, Peptide Vaccination, Dendritic cell Vaccination, Adoptive Transfer of Effector Lymphocytes, Chimeric Antigen Receptor (CAR) T-cell therapy, or Oncolytic Viral Vectors therapy. It focuses on photodynamic treatment using 5-ALA on mesenchymal stem cells isolated…	Yes, this study meets the criteria as it is original research involving the isolation and culture of MSCs from 15 glioblastomas, and then examining the effects of photodynamic treatment on these cells using flow cytometry and ELISA. The study does not fall under review, protocol, or case report with less than five patients.	{ "answer of action 1": "Yes", "answer of action 2": "Yes", "answer of action 3": "No", "answer of action 4": "Yes", "answer of action 5": "No" }	No	{ "answer of action 1": "Yes", "answer of action 2": "Yes", "answer of action 3": "Yes", "answer of action 4": "Yes" }	Yes	Y	Y	NS	Y	Yes	No	No	Yes	Yes	Yes	N	Y	N	Y	No	No	No	No	Yes	Yes
36852158	3086	2023	2023-02-28	10.1155/2023/7146589	Peptide ARHGEF9 Inhibits Glioma Progression via PI3K/AKT/mTOR Pathway	Title: Peptide ARHGEF9 Inhibits Glioma Progression via PI3K/AKT/mTOR Pathway. Abstract: The most prevalent malignant tumor in a human brain nervous system is called glioma. Peptide is a compound formed by the peptide bond of <i>??</i>-amino acids, and the development of polypeptide drugs has been widely used in many fields. We plan to investigate the underlying peptides with clinical value in gli…	Exclude in title and abstract screen	No	1	Y	Y	N	Y	Yes, this publication meets our criteria as it involves studying glioma progression in humans.	Yes. This study involves patients with glioma and investigates the effects of a peptide on glioma cell development through targeting the PI3K/AKT/mTOR pathway.	Not sure. While the abstract mentions glioma and identifies a peptide (ARHGEF9) that can inhibit its progression, it does not explicitly mention any of the immunotherapies listed in the criteria. Further information would be needed to determine if it meets the criteria.	Yes, this publication meets the criteria as it presents original research on glioma and investigates the effects of peptide ARHGEF9 on glioma progression through exploring the PI3K/AKT/mTOR pathway. The authors used bioinformatic and functional experiments to support their findings.	1. No - Although the publication mentions glioma, it does not involve human as primary research subject. 2. Yes - The publication involves patients with glioma. 3. No - The title and abstract do not explicitly mention any of the mentioned immunotherapies. 4. Yes - The publication is original research and not a review, protocol, or case report with less than five patients. 5. No - The publication …	No, this publication does not meet all the criteria. Although it involves patients with glioma and mentions the involvement of peptides in glioma treatment, it does not explicitly mention the use of any specific immunotherapies mentioned in the criteria. Additionally, the publication seems to focus on the identification of prognostic biomarkers and the exploration of underlying mechanisms, rather…	{ "answer of action 1": "Yes", "answer of action 2": "Yes", "answer of action 3": "Yes" }	Yes	Not sure, because although the study is related to human brain tumors (glioma), it is unclear if the experiments were conducted on human subjects or human cell lines. The abstract mentions bioinformatics analysis and functional experiments without specifying the use of human subjects as primary research subjects.	Yes, this publication meets the criteria as it involves a study related to glioma, specifically focusing on the investigation of underlying peptides with clinical value in glioma and their effect on glioma cell development.	No, the title and abstract do not mention any of the required immunotherapies: Immune Checkpoint Inhibitors, Peptide Vaccination, Dendritic cell Vaccination, Adoptive Transfer of Effector Lymphocytes, Chimeric Antigen Receptor (CAR) T-cell therapy, or Oncolytic Viral Vectors therapy. The study focuses on the peptide ARHGEF9 and its role in inhibiting glioma progression via the PI3K/AKT/mTOR pathw…	Yes, this publication meets the criteria as it presents original research where the authors investigate the underlying peptides with clinical value in glioma, perform bioinformatics analysis and functional experiments, and identify key prognostic peptide genes and their mechanisms in glioma progression.	{ "answer of action 1": "Yes", "answer of action 2": "Yes", "answer of action 3": "No", "answer of action 4": "Yes", "answer of action 5": "No" }	No	{ "answer of action 1": "Yes", "answer of action 2": "Yes", "answer of action 3": "Yes", "answer of action 4": "Yes" }	Yes	Y	Y	NS	Y	Yes	No	No	Yes	Yes	Yes	NS	Y	N	Y	No	No	No	Yes	Yes	Yes
36856182	3246	2023	2023-03-01	10.1002/cam4.5688	Identification of a copper metabolism-related gene signature for predicting prognosis and immune response in glioma	Title: Identification of a copper metabolism-related gene signature for predicting prognosis and immune response in glioma. Abstract: Gliomas are highly refractory intracranial cancers characterized by genetic and transcriptional heterogeneity. However, therapeutic options are limited. In the last years, copper-induced cell death is becoming a prospective treatment strategy for gliomas and other …	Exclude in title and abstract screen	No	1	Y	Y	N	Y	No. The study uses glioma patients as primary research subjects but does not involve any experimentation or intervention with the patients. Instead, it analyzes gene expression data from existing datasets and carries out functional analyses, including immune infiltration analysis and mutation analysis.	Yes, this publication meets our criteria as it involves patients with glioma and glioblastoma, and provides a gene signature for predicting prognosis and immune response in these patients.	Not sure. Although the study involves gliomas and discusses prognosis and immune response, there is no explicit mention of any of the listed immunotherapies. The study does mention the potential for copper-induced cell death as a treatment strategy, but this is not one of the listed immunotherapies.	Yes. This publication meets the criteria as it is an original research study using gene expression data to identify prognostic models for glioma patients. Additionally, the authors conducted functional analyses and verification of gene expression levels through immunohistochemical analysis.	1. No - The publication uses human gene expression data but not human subjects as primary research subjects. 2. Yes - The publication involves patients with glioma. 3. No - The publication does not explicitly mention any of the listed immunotherapies. 4. Yes - The publication is original research that analyzes gene expression data and validates findings through immunohistochemical analysis. 5. No…	Yes. This publication meets all the specified criteria. It involves human subjects (patients with glioma), mentions the use of immunotherapies (specifically, copper-induced cell death as a treatment strategy), and is an original research study.	{ "answer of action 1": "Yes", "answer of action 2": "Yes", "answer of action 3": "Yes" }	Yes	Yes, this study meets the criteria as it uses human tissue samples (glioblastoma, lower-grade glioma, and non-tumor brain tissues) for immunohistochemical analysis, making humans the primary research subject.	Yes, this publication meets the criteria as it involves patients with glioma and discusses the development of a prognostic model for these patients. The study focuses on copper metabolism-related genes in gliomas and their association with cancer development. Additionally, the abstract mentions analysis of gene expression in glioblastoma and lower-grade gliomas.	No, the title and abstract do not explicitly mention the use of any of the specified immunotherapies such as Immune Checkpoint Inhibitors, Peptide Vaccination, Dendritic cell Vaccination, Adoptive Transfer of Effector Lymphocytes, Chimeric Antigen Receptor (CAR) T-cell therapy, or Oncolytic Viral Vectors therapy. The study focuses on copper metabolism-related genes and their association with prog…	Yes, this study meets the criteria because it is an original research study focusing on the identification of a copper metabolism-related gene signature in gliomas, utilizing various analyses such as COX regression, LASSO regression, GSEA, immune infiltration analysis, and mutation analysis, as well as immunohistochemical analysis for verification. It is not a review, protocol, or case report wit…	{ "answer of action 1": "Yes", "answer of action 2": "Yes", "answer of action 3": "No", "answer of action 4": "Yes", "answer of action 5": "No" }	No	Action 1: The publication meets the first criteria because the study used human glioma samples as the primary research subject (studies that use human as primary research subject). Action 2: The publication meets the second criteria because the study involves patients with gliomas, specifically glioblastoma and lower-grade glioma (studies that involve patients with glioma, glioblastoma, astrocyto…	Yes	N	Y	NS	Y	No	No	Yes	No	Yes	Yes	Y	Y	N	Y	No	No	No	Yes	Yes	Yes
36799362	3256	2022	2023-02-17	10.1080/07853890.2022.2059101	Broad reactivity and enhanced potency of recombinant anti-EGFR × anti-CD3 bispecific antibody-armed activated T cells against solid tumours	Title: Broad reactivity and enhanced potency of recombinant anti-EGFR?€????€?anti-CD3 bispecific antibody-armed activated T cells against solid tumours. Abstract: <b>Introduction:</b> Bispecific antibody (BiAb)-armed activated T cells (BATs) comprise an adoptive T cell therapy platform for treating cancer. Arming activated T cells (ATC) with anti-CD3 x anti-tumour associated antigen (TAA) BiAbs c…	Exclude in title and abstract screen	No	1	NS	Y	Y	Y	Not sure. The abstract did not clearly state whether the study used human as primary research subject. It only mentioned the use of activated T cells to treat various types of cancer.	Not sure. The abstract mentions testing the BiAb armed activated T cells against breast, pancreatic, prostate, and glioblastoma cancers, but there is no specific mention of patients with glioma, glioblastoma, astrocytoma, or oligodendroglioma.	Not sure. The abstract mentions the use of adoptive T cell therapy with anti-tumour associated antigen bispecific antibodies to treat cancer, but it does not explicitly state the use of any of the specific immunotherapies listed in the criteria. The study uses a recombinant anti-epidermal growth factor receptor bispecific antibody to arm activated T cells and test their specific cytotoxicity agai…	Yes. This publication presents original research on the development and testing of a new recombinant BiAb and its effectiveness in arming T cells for the treatment of solid tumors. The study involves in vitro experiments testing specific cytotoxicity of the armed T cells against a wide range of cancer cell lines. The study provides new insights and promising results for developing a "universal" T…	1. No 2. Yes 3. No 4. Yes 5. No 6. {'answer of action 1': 'No', 'answer of action 2': 'Yes', 'answer of action 3': 'No', 'answer of action 4': 'Yes', 'answer of action 5': 'No'}	Yes, this publication meets all the criteria. 1) It involves human subjects as the primary research subjects. (Yes) 2) It involves patients with glioblastoma, which is a type of glioma. (Yes) 3) The title and abstract explicitly mention the use of Immune Checkpoint Inhibitors (anti-EGFR x anti-CD3 bispecific antibody) for the treatment of patients with solid tumors, including glioblastoma. (Yes) …	{ "answer of action 1": "Yes", "answer of action 2": "No", "answer of action 3": "No" }	Yes	Yes, the study meets the criteria because it involves the use of activated T cells (ATC) from human subjects to test the specific cytotoxicity against various types of human cancer cell lines, making human cells the primary research subject.	Yes, it meets the criteria because the study tests the specific cytotoxicity of recombinant anti-EGFR x anti-CD3 bispecific antibody-armed activated T cells (rEGFR-BATs) against glioblastoma, among other solid tumors.	Yes, this study meets the criteria as it involves Adoptive Transfer of Effector Lymphocytes in the form of Bispecific antibody-armed activated T cells (BATs) as a treatment against solid tumors.	Yes, this study meets the criteria as it is an original research study that involves the development and testing of a recombinant bispecific antibody and its effects on activated T cells against various solid tumor cell lines. The study is not a review, protocol, or case report with less than five patients.	{ "answer of action 1": "Yes", "answer of action 2": "Yes", "answer of action 3": "Yes", "answer of action 4": "Yes", "answer of action 5": "Yes" }	No	Action 1: The publication uses human primary research subjects, as the recombinant bispecific antibody was tested on activated human T cells for cytotoxicity against solid tumor cell lines. Judgment: Yes. Action 2: The study involves patients with glioma, as it tests the cytotoxicity against glioblastoma (a type of glioma) along with breast, pancreatic, and prostate cancers. Judgment: Yes. Action…	Yes	NS	NS	NS	Y	Yes	No	Yes	Yes	No	Yes	Y	Y	Y	Y	Yes	Yes	No	Yes	Yes	Yes
36860853	3275	2023	2023-03-02	10.3389/fimmu.2023.1021678	Lipid metabolism-related gene signature predicts prognosis and depicts tumor microenvironment immune landscape in gliomas	Title: Lipid metabolism-related gene signature predicts prognosis and depicts tumor microenvironment immune landscape in gliomas. Abstract: Glioma is the most common primary brain tumor in adults and accounts for more than 70% of brain malignancies. Lipids are crucial components of biological membranes and other structures in cells. Accumulating evidence has supported the role of lipid metabolism…	Exclude in title and abstract screen	No	1	N	Y	N	Y	Yes. The study utilizes human subjects (primary glioma patients) to analyze the relationship between lipid metabolism-related genes and the tumor immune microenvironment. The study includes RNA-seq data and clinicopathological information from human patients from TCGA and CGGA, as well as an independent RNA-seq dataset from the West China Hospital. The study also utilizes ESTIMATE and CIBERSORTx …	Yes, this publication meets the criteria as it involves patients with glioma and discusses the relationship between lipid metabolism and tumor immune microenvironment.	Not sure. The abstract mentions the role of lipid metabolism in reshaping the tumor immune microenvironment but it does not explicitly mention any of the immunotherapies listed in the criteria. However, it does mention that immunotherapy may be potentially beneficial to glioma patients with certain lipid metabolism profiles.	Yes, this publication meets our criteria as it presents original research on gliomas and lipid metabolism-related gene signatures. The study uses RNA-seq data and clinicopathological information to determine the prognostic gene signature, establishes a risk score, and demonstrates the prognostic value of LRS as an independent predictor for glioma patients. Additionally, the study explores the rel…	1. No 2. Yes 3. Yes 4. Yes 5. No 6. {'answer of action 1': 'No', 'answer of action 2': 'Yes', 'answer of action 3': 'Yes', 'answer of action 4': 'Yes', 'answer of action 5': 'No'}	No. This publication does not meet all the criteria. Although it mentions the study involving glioma patients, it does not explicitly mention the use of any immunotherapies.	Answer of action 1: Yes Answer of action 2: Yes Answer of action 3: Yes	Yes	No, because the primary research subject in this study is not human but rather gene signatures and tumor microenvironment immune landscape in gliomas, which are types of brain tumors. The focus is on lipid metabolism's role in the tumor immune microenvironment and not directly on human subjects.	Yes, this publication meets the criteria because it involves patients with glioma, which is the primary focus of the study. The study focuses on the relationship between the immune tumor microenvironment and lipid metabolism in glioma patients and aims to predict their prognosis based on lipid metabolism-related gene signatures.	Yes, the abstract mentions that the study involves treatment of patients with immune checkpoint blockades (ICB). The Tumor Immune Dysfunction and Exclusion (TIDE) algorithm in the study is utilized to predict the therapeutic response of these immune checkpoint blockades among glioma patients.	Yes, the study meets the criteria because it is an original research that uses RNA-seq data and clinicopathological information from multiple sources to determine a prognostic gene signature related to lipid metabolism and tumor microenvironment immune landscape in gliomas. It is not a review, protocol, or a case report with less than five patients.	{ "answer of action 1": "Yes", "answer of action 2": "Yes", "answer of action 3": "No", "answer of action 4": "Yes", "answer of action 5": "No" }	No	{ "answer of action 1": "Yes", "answer of action 2": "Yes", "answer of action 3": "Yes", "answer of action 4": "Yes" }	Yes	Y	Y	NS	Y	Yes	No	No	Yes	Yes	Yes	N	Y	Y	Y	No	No	No	No	Yes	Yes
36839889	3323	2023	2023-02-25	10.3390/pharmaceutics15020567	Low-Level Laser Treatment Induces the Blood-Brain Barrier Opening and the Brain Drainage System Activation: Delivery of Liposomes into Mouse Glioblastoma	Title: Low-Level Laser Treatment Induces the Blood-Brain Barrier Opening and the Brain Drainage System Activation: Delivery of Liposomes into Mouse Glioblastoma. Abstract: The progress in brain diseases treatment is limited by the blood-brain barrier (BBB), which prevents delivery of the vast majority of drugs from the blood into the brain. In this study, we discover unknown phenomenon of opening…	Exclude in title and abstract screen	No	1	N	Y	N	Y	Not sure. While the study mentions the use of mice, it is unclear whether human subjects were also included in the research.	Yes. The publication involves patients with glioblastoma, which meets our criteria.	No. The title and abstract do not mention any of the immunotherapies specified in the criteria. The study focuses on low-level laser treatment and its effects on the blood-brain barrier.	No. This publication is a study on a specific treatment method and its effects on the blood-brain barrier and delivery of liposomes, but it is not clear if this is an original research or a review. Additionally, the abstract suggests that the study was conducted on mice, and it is not clear whether this research includes human subjects as well. So, it doesn't meet our criteria.	1. No, it doesn't meet the first criteria as human is not the primary research subject. 2. Yes, it meets the second criteria as the study involves patients with glioblastoma. 3. No, it doesn't meet the third criteria as the study doesn't mention any of the specified immunotherapies. 4. Yes, it meets the fourth criteria as it is an original research study. 5. No. 6. {'answer of action 1': 'No', 'a…	No. This publication does not meet all the criteria. Although it involves patients with glioblastoma, the title and abstract do not explicitly mention any of the specified immunotherapies. Therefore, it fails to meet the third criteria.	Answer of action 1: Yes Answer of action 2: Yes Answer of action 3: Yes	Yes	No, this study does not meet the criteria because it is conducted on a mouse model and not on human subjects.	Yes, this study meets the criteria as it involves the delivery of liposomes into glioblastoma, which is a type of glioma.	No, the provided title and abstract do not mention any of the specified immunotherapies such as Immune Checkpoint Inhibitors, Peptide Vaccination, Dendritic cell Vaccination, Adoptive Transfer of Effector Lymphocytes, Chimeric Antigen Receptor (CAR) T-cell therapy, or Oncolytic Viral Vectors therapy. The study focuses on low-level laser treatment to open the blood-brain barrier and its potential …	Yes, this publication meets the criteria as it presents an original research study investigating the effects of low-level laser treatment on the blood-brain barrier and the delivery of liposomes into glioblastoma. The study provides novel findings and is not a review, protocol, or case report with less than five patients.	{ "answer of action 1": "Yes", "answer of action 2": "Yes", "answer of action 3": "No", "answer of action 4": "Yes", "answer of action 5": "No" }	No	{ "answer of action 1": "Yes", "answer of action 2": "Yes", "answer of action 3": "Yes", "answer of action 4": "Yes" }	Yes	NS	Y	N	N	No	No	No	Yes	Yes	Yes	N	Y	N	Y	No	No	No	No	Yes	Yes
36865164	3394	2023	2023-03-03	10.1101/2023.02.17.529033	Three-Dimensional Bioconjugated Liquid-Like Solid (LLS) Enhance Characterization of Solid Tumor - Chimeric Antigen Receptor T cell interactions	Title: Three-Dimensional Bioconjugated Liquid-Like Solid (LLS) Enhance Characterization of Solid Tumor - Chimeric Antigen Receptor T cell interactions. Abstract: Cancer immunotherapy offers lifesaving treatments for cancers, but the lack of reliable preclinical models that could enable the mechanistic studies of tumor-immune interactions hampers the identification of new therapeutic strategies. W…	Exclude in title and abstract screen	No	1	N	Y	Y	Y	Yes, the publication meets our criteria as it involves the study of interactions between human chimeric antigen receptor T cells and human glioblastoma and osteosarcoma cells.	No. This publication is about murine models with osteosarcoma and glioblastoma, and it is unclear if patients with glioma, glioblastoma, astrocytoma, or oligodendroglioma were included.	Not sure. The abstract mentions Chimeric Antigen Receptor T cell therapy, but it is not clear whether the study involves treatment of patients with this therapy.	Yes. This publication describes original research that conducted experiments on murine CD70-specific CAR T cells and their behavior within a 3D confined microchannel that was formed by interstitial space between bio-conjugated liquid-like solids. The experiments produced results that were supported by upregulation of cytokines and chemokines including IFNg, CXCL9, CXCL10, CCL2, CCL3, and CCL4. Mo…	1. No (human is not mentioned in the title or abstract) 2. Yes (glioblastoma is mentioned in the abstract) 3. No (CAR T is mentioned, but not in combination with any of the mentioned immunotherapies) 4. Yes (it is original research involving murine models) 5. No 6. {'answer of action 1': 'No', 'answer of action 2': 'Yes', 'answer of action 3': 'No', 'answer of action 4': 'Yes', 'answer of action …	No. This publication does not meet all the criteria. Although it mentions the study involving chimeric antigen receptor (CAR) T-cell therapy and glioblastoma, it does not explicitly mention any of the other immunotherapies listed in the criteria.	{ "answer of action 1": "Yes", "answer of action 2": "Yes", "answer of action 3": "Yes" }	No	No, the study does not meet the criteria, as it uses murine (mouse) CAR T cells and CD70-expressing glioblastoma and osteosarcoma cells rather than human as the primary research subject.	Yes, the study meets the criteria because it involves CD70-expressing glioblastoma in the investigation of CAR T cell interactions and their efficacy in infiltrating and killing cancer cells within the tumor microenvironment. The results from this study can potentially provide valuable insights into glioma-associated immunotherapy.	Yes, the study meets the criteria as it explicitly mentions Chimeric Antigen Receptor (CAR) T-cell therapy in both the title and abstract. The study utilizes murine CD70-specific CAR T cells to investigate their interaction with cancer cells in a three-dimensional bioconjugated liquid-like solid (LLS) system.	Yes, this study meets the criteria because it is an original research investigating the tumor-immune interactions using a 3D in vitro platform and analyzing the resulting data. It is not a review, protocol, or case report with less than five patients.	{ "answer of action 1": "Yes", "answer of action 2": "Yes", "answer of action 3": "Yes", "answer of action 4": "Yes", "answer of action 5": "Yes" }	No	{ "answer of action 1": "Yes", "answer of action 2": "Yes", "answer of action 3": "Yes", "answer of action 4": "Yes" }	No	Y	N	NS	Y	No	No	No	No	Yes	No	N	Y	Y	Y	No	Yes	No	No	Yes	No
36839777	3399	2023	2023-02-25	10.3390/pharmaceutics15020455	Low-Intensity Pulsed Ultrasound-Mediated Blood-Brain Barrier Opening Increases Anti-Programmed Death-Ligand 1 Delivery and Efficacy in Gl261 Mouse Model	Title: Low-Intensity Pulsed Ultrasound-Mediated Blood-Brain Barrier Opening Increases Anti-Programmed Death-Ligand 1 Delivery and Efficacy in Gl261 Mouse Model. Abstract: Therapeutic antibodies targeting immune checkpoints have shown limited efficacy in clinical trials in glioblastoma (GBM) patients. Ultrasound-mediated blood-brain barrier opening (UMBO) using low-intensity pulsed ultrasound impr…	Exclude in title and abstract screen	No	1	N	Y	Y	Y	Yes. This publication meets the criteria because it involves the use of human subjects to study blood-brain barrier opening through ultrasonic treatment in combination with anti-PD-L1 therapy in preclinical models of glioblastoma.	Yes, this study meets our criteria as it involves the use of mice with glioblastoma and explores the safety and efficacy of low-intensity pulsed ultrasound-mediated blood-brain barrier opening in combination with immune checkpoint inhibitors. The study also reports the penetration of therapeutic antibodies and an enhancement of activated microglia percentage.	Yes. This publication explicitly mentions the involvement of immune checkpoint inhibitors (anti-PD-L1) in combination with ultrasound-mediated blood-brain barrier opening (UMBO) to improve drug delivery in the treatment of glioblastoma.	Yes, this publication meets our criteria. It presents original research on the safety and efficacy of ultrasound-mediated blood-brain barrier opening in combination with immune checkpoint inhibitors in preclinical models of glioblastoma. The authors report their use of flow cytometry and mass spectroscopy to evaluate brain penetration of therapeutic antibodies and the impact of repeated treatment…	1. No 2. Yes 3. Yes 4. Yes 5. No 6. {"answer of action 1": "No", "answer of action 2": "Yes", "answer of action 3": "Yes", "answer of action 4": "Yes", "answer of action 5": "No"}	Yes, this publication meets all the criteria. 1) The study uses mice as the primary research subject, not humans, so it does not meet the first criterion. 2) The study does not involve patients with glioma, glioblastoma, astrocytoma, or oligodendroglioma, so it does not meet the second criterion. 3) While the study does mention the use of an immune checkpoint inhibitor (anti-PD-L1), it does not e…	{ "answer of action 1": "Yes", "answer of action 2": "Yes", "answer of action 3": "Yes" }	Yes	No, the study does not meet the criteria because it uses a mouse model as the primary research subject, not humans.	Yes, this publication meets the criteria as it involves a study on glioblastoma (GBM) patients in preclinical models and explores the efficacy of ultrasound-mediated blood-brain barrier opening and immune checkpoint inhibitors in treating GBM.	Yes, the study meets the criteria as it involves the treatment of patients using Immune Checkpoint Inhibitors (specifically anti-PD-L1) in combination with low-intensity pulsed ultrasound-mediated blood-brain barrier opening. The abstract explicitly mentions the use of anti-PD-L1 and its increased efficacy when combined with the ultrasound technique.	Yes, this study meets the criteria. It is an original research study investigating the safety and efficacy of ultrasound-mediated blood-brain barrier opening (UMBO) combined with immune checkpoint inhibitors in preclinical models of glioblastoma, rather than a review, protocol, or case report with less than five patients. The authors report on safety, efficacy, and survival outcomes in the GL261-…	{ "answer of action 1": "No", "answer of action 2": "Yes", "answer of action 3": "Yes", "answer of action 4": "Yes", "answer of action 5": "No" }	No	{ "answer of action 1": "No", "answer of action 2": "Yes", "answer of action 3": "Yes", "answer of action 4": "No" }	No	Y	Y	Y	Y	Yes	No	Yes	Yes	Yes	Yes	N	Y	Y	Y	No	No	No	No	No	No
36824969	3406	2023	2023-02-24	10.1101/2023.02.15.528743	Development of a human glioblastoma model using humanized DRAG mice for immunotherapy	Title: Development of a human glioblastoma model using humanized DRAG mice for immunotherapy. Abstract: Glioblastoma (GBM) is the most common and lethal primary brain tumor with high mortality rates and a short median survival rate of about 15 months despite intensive multimodal treatment of maximal surgical resection, radiotherapy, and chemotherapy. Although immunotherapies have been successful …	Exclude in title and abstract screen	No	1	N	Y	Y	Y	Yes. This publication meets our criteria because it uses human-derived glioblastoma tissues to establish a humanized DRAG (NOD.Rag1KO.IL2R??cKO) mouse model for immunotherapy. The study involves transplanting human hematopoietic stem cells (HSCs) into the mice to differentiate into fully functional human immune cells, which are then used to examine the efficacy of immune checkpoint inhibitors in …	Yes, this publication meets the criteria as it involves patients with glioblastoma and discusses the development of a humanized DRAG mouse model for GBM immunotherapy using patient-derived tumorsphere lines.	Yes. The title and abstract explicitly mention that the study involves the treatment of patients with immune checkpoint inhibitors (anti-PD-1 antibodies) in a humanized mouse model for glioblastoma immunotherapy, which meets our criteria.	Yes, this publication meets the criteria because it is an original research study that developed and utilized a humanized DRAG mouse model to test the efficacy of immune checkpoint inhibitors in GBM immunotherapy.	Action 1: Yes, the publication uses humans as primary research subjects. Action 2: Yes, the publication involves patients with glioblastoma. Action 3: Yes, the publication explicitly mentions the study involves the administration of anti-human PD-1 antibodies, which is an immune checkpoint inhibitor, to GBM patient-derived tumorsphere lines in the developed humanized DRAG mouse model. Action 4: Y…	Yes, the publication meets all the criteria. Reasons: (1) The study involves human subjects as the primary research subjects. (2) The study involves patients with glioblastoma. (3) The title and abstract explicitly mention the involvement of immunotherapies, specifically anti-human PD-1 antibodies. (4) The publication describes original research in developing a humanized mouse model for testing t…	{ "answer of action 1": "Yes", "answer of action 2": "Yes", "answer of action 3": "Yes" }	Yes	No, the study does not meet the criteria because it utilizes a humanized mouse model as the primary research subject rather than using humans directly. Although it uses patient-derived tumorsphere lines, the main focus of the study is on the mouse model rather than on human subjects.	Yes, this study meets the criteria as it focuses on glioblastoma (GBM), a type of brain tumor, and explores the development of a humanized mouse model for immunotherapy.	Yes, the study meets the criteria because it explicitly mentions the use of immune checkpoint inhibitors (anti-human PD-1 antibodies) for the treatment of glioblastoma in a humanized mouse model.	Yes, this study meets the criteria because it is original research that develops a humanized DRAG mouse model and tests the efficacy of immune checkpoint inhibitors for glioblastoma immunotherapy. It is not a review, protocol, or case report with less than five patients.	{ "answer of action 1": "Yes", "answer of action 2": "Yes", "answer of action 3": "Yes", "answer of action 4": "Yes", "answer of action 5": "Yes" }	Yes	{ "answer of action 1": "Yes", "answer of action 2": "Yes", "answer of action 3": "Yes", "answer of action 4": "Yes" }	Yes	Y	Y	Y	Y	Yes	Yes	Yes	Yes	Yes	Yes	N	Y	Y	Y	No	Yes	Yes	No	Yes	Yes
36969175	3410	2023	2023-03-27	10.3389/fimmu.2023.1097880	Epithelial-mesenchymal transition is the main way in which glioma-associated microglia/macrophages promote glioma progression	Title: Epithelial-mesenchymal transition is the main way in which glioma-associated microglia/macrophages promote glioma progression. Abstract: Microglia/macrophages make up the largest population of tumor-infiltrating cells. Numerous studies have demonstrated that glioma-associated microglia/macrophages (GAMs) could promote the malignant progression of gliomas in various pathways. However, the p…	Exclude in title and abstract screen	No	1	Y	Y	N	Y	Yes, the publication meets our criteria because it uses human glioma tissue samples and analyzes the content of microglia/macrophages in these tissues. It also investigates the relationship between GAMs and malignant progression of gliomas using human clinical samples. Furthermore, human GAMs are isolated and utilized in a co-culture model to evaluate their effects on glioma cells.	Yes, this publication meets the criteria as it involves patients with glioma and discusses the role of glioma-associated microglia/macrophages (GAMs) in promoting glioma progression. The study also analyzes the content of microglia/macrophages in glioma tissues and demonstrates a significant association between GAMs and the malignant phenotype of glioma. They also include clinical samples and iso…	Yes, the publication meets the criteria as it explicitly mentions glioma treatment involving immunotherapeutic targets, including microglia/macrophages and epithelial-mesenchymal transition (EMT).	Yes, this publication meets the criteria as it presents original research on the relationship between glioma-associated microglia/macrophages (GAMs) and the malignant progression of gliomas, identifies Epithelial-Mesenchymal Transition (EMT) as the main mechanism for the malignant progression of GAMs, and proposes GAMs as potential immunotherapeutic targets.	1. Yes 2. Yes 3. Yes 4. Yes 5. Yes {'answer of action 1': 'Yes', 'answer of action 2': 'Yes', 'answer of action 3': 'Yes', 'answer of action 4': 'Yes', 'answer of action 5': 'Yes'}	No. While the publication is about glioma, it does not explicitly mention any of the specified immunotherapies. Additionally, it does not involve treatment of patients with any form of immunotherapy.	{ "answer of action 1": "Yes", "answer of action 2": "Yes", "answer of action 3": "Yes" }	Yes	No, this study does not primarily use human subjects in their research. The study mainly focuses on bioinformatic analysis of omic data from glioma samples and construction of co-culture models in vitro to understand the role of GAMs in glioma progression.	Yes, this study meets the criteria as it involves patients with glioma and investigates the role of glioma-associated microglia/macrophages (GAMs) in promoting glioma progression.	No, because the abstract does not mention the study involving treatment of patients with any of the immunotherapies listed in the criteria, such as Immune Checkpoint Inhibitors, Peptide Vaccination, Dendritic cell Vaccination, Adoptive Transfer of Effector Lymphocytes, Chimeric Antigen Receptor (CAR) T-cell therapy, or Oncolytic Viral Vectors therapy.	Yes, this study meets the criteria as it involves original research analyzing thousands of glioma samples and conducting in vitro experiments to explore the relationship between glioma-associated microglia/macrophages and glioma progression. The study is not a review, protocol, or a case report with less than five patients.	{ "answer of action 1": "Yes", "answer of action 2": "Yes", "answer of action 3": "No", "answer of action 4": "Yes", "answer of action 5": "No" }	No	{ "answer of action 1": "Yes", "answer of action 2": "Yes", "answer of action 3": "Yes", "answer of action 4": "Yes" }	Yes	Y	Y	Y	Y	Yes	Yes	No	Yes	Yes	Yes	N	Y	N	Y	No	No	No	No	Yes	Yes
36915911	3448	2023	2023-03-14	10.1016/j.omto.2023.02.004	Multivalent in vivo delivery of DNA-encoded bispecific T cell engagers effectively controls heterogeneous GBM tumors and mitigates immune escape	Title: Multivalent in??vivo delivery of DNA-encoded bispecific T??cell engagers effectively controls heterogeneous GBM tumors and mitigates immune escape. Abstract: Glioblastoma multiforme (GBM) is among the most difficult cancers to treat with a 5-year survival rate less than 5%. An immunotherapeutic vaccine approach targeting GBM-specific antigen, EGFRvIII, previously demonstrated important cli…	Exclude in title and abstract screen	No	1	N	Y	N	Y	No, this publication does not meet the criteria as it does not focus on human subjects, but rather on in vivo treatment of mice.	Yes, this publication meets the criteria as it involves immunotherapeutic approach in glioblastoma multiforme and use of EGFRvIII and HER2 as targets for T cell engagers.	Yes. The title and abstract mention the use of an immunotherapeutic vaccine approach targeting GBM-specific antigens and the delivery of synthetic DNA-encoded bispecific T cell engagers (DBTEs) targeting two GBM-associated antigens, EGFRvIII and HER2, as part of a multivalent approach to improve outcomes of GBM immunotherapy.	Yes, this publication meets the criteria as it is an original research study on the delivery of synthetic DNA-encoded bispecific T cell engagers for the treatment of GBM.	Action 1: Yes, the publication involves human research subjects. Action 2: Yes, the publication involves patients with glioblastoma. Action 3: Yes, the title and abstract explicitly mention the study involves the treatment of patients with immunotherapies, such as dendritic cell vaccination. Action 4: Yes, the publication is original research. Action 5: Yes, the publication meets all the criteria…	Yes. Reason: 1) The study uses human as primary research subjects (patients with GBM). 2) The study involves patients with glioblastoma (GBM). 3) The title and abstract explicitly mention the use of DNA-encoded bispecific T cell engagers (DBTEs), which is a form of immunotherapy. 4) The study appears to be original research, focusing on the optimization and evaluation of multivalent in vivo deliv…	{ "answer of action 1": "Yes", "answer of action 2": "Yes", "answer of action 3": "Yes" }	Yes	No, the study does not meet our criteria because it uses animal models (NSG mice) as primary research subjects, instead of human subjects.	Yes, this publication meets the criteria as it involves studies on patients with glioblastoma multiforme (GBM), a type of glioma. The study focuses on an immunotherapeutic approach targeting GBM-specific antigens and investigates the potential improvement of GBM immunotherapy by using multivalent approaches.	Yes, the study meets the criteria as it involves the use of a synthetic DNA-encoded bispecific T cell engagers (DBTEs) as a form of immunotherapy to treat glioblastoma multiforme (GBM) by targeting two GBM-associated antigens, EGFRvIII and HER2. The use of T cell engagers falls under the category of Adoptive Transfer of Effector Lymphocytes.	Yes, this study meets the criteria because it is original research that focuses on the in vivo delivery of synthetic DNA-encoded bispecific T cell engagers targeting GBM-associated antigens. The study involves the design and optimization of the engagers, their evaluation in animal models, and assessing the outcome of combining delivery of dual DBTEs for enhanced tumor control. It is not a review,…	{ "answer of action 1": "Yes", "answer of action 2": "Yes", "answer of action 3": "Yes", "answer of action 4": "Yes", "answer of action 5": "Yes" }	Yes	Action 1: The publication meets the first criteria since it uses human as primary research subject. Answer of action 1: Yes Action 2: The publication meets the second criteria as it involves patients with glioblastoma multiforme (GBM), a type of glioma. Answer of action 2: Yes Action 3: The publication meets the third criteria since it presents original research on synthetic DNA-encoded bispecifi…	Yes	N	Y	Y	Y	No	Yes	Yes	No	Yes	Yes	N	Y	Y	Y	No	Yes	Yes	No	Yes	Yes
36846716	3486	2023	2023-02-27	10.1155/2023/2994316	PTPN18 Serves as a Potential Oncogene for Glioblastoma by Enhancing Immune Suppression	Title: PTPN18 Serves as a Potential Oncogene for Glioblastoma by Enhancing Immune Suppression. Abstract: Glioblastoma is characterized as one of the deadliest cancers in humans. The survival time is not improved by standard treatment. Although immunotherapy has revolutionized cancer treatment, the current therapy targets for glioblastoma patients are not satisfied. We systematically analyzed the …	Exclude in title and abstract screen	No	1	N	Y	N	Y	Yes, the publication might meet the criteria, as it mentions human subjects with glioblastoma. However, further information is needed to confirm that human subjects were used in the research.	Yes, this publication meets the criteria as it involves patients with glioblastoma.	Yes. This publication explicitly mentions that the study involves potential value of PTPN18 as an immunotherapeutic target for glioblastoma treatment. Although the immunotherapy method is not specified, it meets our criteria.	Yes, this publication meets the criteria. It is original research on glioblastoma that analyzes expression patterns, predictive values, and immunological characteristics of PTPN18. Functional experiments were conducted to validate their findings. The results show that PTPN18 is potentially cancerogenic and promotes glioblastoma progression. Additionally, the publication highlights PTPN18 as an im…	1. Yes. 2. Yes. 3. No. 4. Yes. 5. No. 6. {'answer of action 1': 'Yes', 'answer of action 2': 'Yes', 'answer of action 3': 'No', 'answer of action 4': 'Yes', 'answer of action 5': 'No'}	Yes. Reason: The title and abstract explicitly mention that the study involves treatment of patients with immunotherapy for glioblastoma. The study also meets the other criteria, as it focuses on human subjects, specifically patients with glioblastoma, and is an original research study.	{ "answer of action 1": "Yes", "answer of action 2": "Yes", "answer of action 3": "Yes" }	Yes	Yes, because the study mentions the use of functional experiments and tumor growth in mice, which involves the use of human-derived cells or tissues. Additionally, the study focuses on glioblastoma, a type of cancer that affects humans.	Yes, this publication meets the criteria because it specifically involves patients with glioblastoma and investigates the role of PTPN18 in glioblastoma progression and its potential as an immunotherapeutic target.	No, the title and abstract do not explicitly mention treatment of patients with any of the specified immunotherapies (Immune Checkpoint Inhibitors, Peptide Vaccination, Dendritic cell Vaccination, Adoptive Transfer of Effector Lymphocytes, Chimeric Antigen Receptor (CAR) T-cell therapy, or Oncolytic Viral Vectors therapy). The study focuses on characterizing PTPN18 and its potential as an immunot…	Yes, this study meets the criteria as it appears to be original research with functional experiments and analysis of independent datasets, focusing on the role of PTPN18 in glioblastoma. The study is not a review, protocol, or case report with less than five patients.	{ "answer of action 1": "Yes", "answer of action 2": "Yes", "answer of action 3": "No", "answer of action 4": "Yes", "answer of action 5": "No" }	No	{ "answer of action 1": "Yes", "answer of action 2": "Yes", "answer of action 3": "Yes", "answer of action 4": "Yes" }	Yes	Y	Y	Y	Y	Yes	No	Yes	Yes	Yes	Yes	Y	Y	N	Y	No	No	No	Yes	Yes	Yes
36915038	3536	2023	2023-03-14	10.1186/s12885-023-10714-8	A novel cuproptosis-related gene signature to predict prognosis in Glioma	Title: A novel cuproptosis-related gene signature to predict prognosis in Glioma. Abstract: Glioma is primary brain tumour with a poor prognosis. Metabolic reprogramming is a hallmark of glioma, and is critical in the development of antiglioma agents and glioma therapy. Cuproptosis is a novel form of cell death mediated by protein lipidation and highly associated with mitochondrial metabolism. Ho…	Exclude in title and abstract screen	No	1	Y	Y	N	Y	Not sure. The abstract doesn't explicitly state if human subjects were used for this study.	Yes, this publication meets our criteria as it involves patients with glioma and may provide potential therapeutic perspectives for the disease.	Not sure. Although the study mentions glioma therapy and creating a signature for predicting survival and immunotherapy in glioma patients, it does not explicitly state that the study involves treatment with any of the immunotherapies mentioned in the criteria. Therefore, it is not clear if the study meets our criteria.	Yes. This publication appears to be original research with the purpose of creating a new gene signature to predict survival and immunotherapy in glioma patients. LASSO regression analysis was used to establish prognostic gene signatures, and a CRGs signature-based nomogram was developed and demonstrated good predictive potential. The study also analyzed the relationship of CRGs and immune infiltr…	1. No 2. Yes 3. No 4. Yes 5. No 6.{"answer of action 1": "No", "answer of action 2": "Yes", "answer of action 3": "No", "answer of action 4": "Yes", "answer of action 5": "No"}	No. Although the title and abstract mention glioma patients, the study does not explicitly mention any of the specified immunotherapies. It focuses on the development of a cuproptosis-related gene signature to predict prognosis in glioma patients and explores the relationship between cuproptosis-related genes and immune infiltration, but it does not involve the specified immunotherapies.	{ "answer of action 1": "Yes", "answer of action 2": "Yes", "answer of action 3": "Yes" }	Yes	Yes, the study meets the criteria as it involves glioma patients, who are humans, in creating a new CRGs signature for predicting survival and immunotherapy. The results of the study may provide new potential therapeutic perspectives for patients with glioma.	Yes, as the abstract clearly mentions that the study aims to create a new gene signature to predict survival and immunotherapy in glioma patients. The study also explores the relationship of cuproptosis-related genes and immune infiltration with the pathological grade of glioma, which falls within the mentioned criteria.	No, the title and abstract do not explicitly mention any of the required immunotherapies such as Immune Checkpoint Inhibitors, Peptide Vaccination, Dendritic cell Vaccination, Adoptive Transfer of Effector Lymphocytes, Chimeric Antigen Receptor (CAR) T-cell therapy, or Oncolytic Viral Vectors therapy. The focus of the study is on a novel cuproptosis-related gene signature and its correlation with…	Yes, this study meets the criteria as it presents original research exploring the clinical impact of cuproptosis-related genes in glioma. The study establishes a new gene signature to predict survival and immunotherapy in glioma patients, and provides information on the relationship between CRGs, immune infiltration, and glioma pathological grades.	{ "answer of action 1": "Yes", "answer of action 2": "Yes", "answer of action 3": "No", "answer of action 4": "Yes", "answer of action 5": "No" }	No	{ "answer of action 1": "Yes", "answer of action 2": "Yes", "answer of action 3": "Yes", "answer of action 4": "Yes" }	Yes	NS	Y	NS	Y	Yes	No	No	Yes	Yes	Yes	Y	Y	N	Y	No	No	No	Yes	Yes	Yes
36831536	3558	2023	2023-02-25	10.3390/cancers15041194	Individualized Multimodal Immunotherapy for Adults with IDH1 Wild-Type GBM: A Single Institute Experience	Title: Individualized Multimodal Immunotherapy for Adults with IDH1 Wild-Type GBM: A Single Institute Experience. Abstract: Synergistic activity between maintenance temozolomide (TMZm) and individualized multimodal immunotherapy (IMI) during/after first-line treatment has been suggested to improve the overall survival (OS) of adults with IDH1 wild-type MGMT promoter-unmethylated (unmeth) GBM. We …	Exclude in full text screen	Yes	1	Y	Y	Y	Y	Yes. This publication meets our criteria as it involves human subjects as primary research subjects.	Yes, this publication meets our criteria, as it involves patients with IDH1 wild-type glioblastoma.	Yes, the publication meets the criteria because it explicitly mentions the use of individualized multimodal immunotherapy in treatment of patients with IDH1 wild-type GBM, which includes dendritic cell vaccines and maintenance ICD therapy.	Yes, this publication meets the criteria of original research as it presents a retrospective analysis of patients treated with a novel immunotherapy approach, and the results add new information to the existing literature on using combination therapy for GBM.	1. Yes 2. Yes 3. Yes 4. Yes 5. Yes Output: {"answer of action 1": "Yes", "answer of action 2": "Yes", "answer of action 3": "Yes", "answer of action 4": "Yes", "answer of action 5": "Yes"}	Yes. Reason: The title and abstract mention the study involves treatment of patients with immunotherapy (individualized multimodal immunotherapy) for glioblastoma (GBM). The abstract also mentions the specific immunotherapies used (Newcastle disease virus injections, modulated electrohyperthermia, dendritic cell vaccines) and presents data on the overall survival of patients treated with these th…	{ "answer of action 1" : "Yes", "answer of action 2" : "Yes", "answer of action 3" : "Yes" }	Yes.	Yes, the study meets the criteria as it focuses on human patients (adults with GBM) as the primary research subjects, and treatment outcomes are analyzed retrospectively.	Yes, this study meets the criteria as it involves patients with glioblastoma (GBM). The study investigates the overall survival of IDH1 wild-type MGMT promoter-methylated and unmethylated GBM patients treated with individualized multimodal immunotherapy combined with temozolomide.	Yes, this publication meets the criteria as it involves the use of dendritic cell (DC) vaccines as part of the individualized multimodal immunotherapy (IMI) in the treatment of patients with IDH1 wild-type GBM.	Yes, this study meets the criteria as it is an original research study that analyzes retrospectively collected data from a single institute involving more than five patients (unmeth and meth groups). The study investigates the outcomes of patients treated with Individualized multimodal immunotherapy and standard care, and it is not a review, protocol, or case report with less than five patients.	{ "answer of action 1": "Yes", "answer of action 2": "Yes", "answer of action 3": "Yes", "answer of action 4": "Yes", "answer of action 5": "Yes" }	Yes	{ "answer of action 1": "Yes", "answer of action 2": "Yes", "answer of action 3": "Yes", "answer of action 4": "Yes" }	Yes	Y	Y	Y	Y	Yes	Yes	Yes	Yes	Yes	Yes	Y	Y	Y	Y	Yes	Yes	Yes	Yes	Yes	Yes
36997057	3685	2023	2023-03-30	10.1016/j.biocel.2023.106409	ECM2, a prognostic biomarker for lower grade glioma, serves as a potential novel target for immunotherapy	Title: ECM2, a prognostic biomarker for lower grade glioma, serves as a potential novel target for immunotherapy. Abstract: Extracellular matrix protein 2 (ECM2), which regulates cell proliferation and differentiation, has recently been reported as a prognostic indicator for multiple cancers, but its value in lower grade glioma (LGG) remains unknown. In this study, LGG transcriptomic data of 503 …	Exclude in title and abstract screen	No	1	Y	Y	N	Y	Yes. The publication uses human subjects as the primary research subject (LGG patients and laboratory samples), thus fulfilling our criteria.	Yes, the publication meets the criteria as it involves patients with lower grade glioma and analyzes ECM2 expression patterns and its relationship with clinical characteristics, prognosis, immune-related pathways, and immune-related markers. Additionally, laboratory samples were used for experimental validation.	Not sure. While the abstract mentions ECM2 as a potential novel target for immunotherapy and positive relationships between ECM2 expression with immune cells infiltration and immune checkpoints are proved, it does not explicitly mention the treatment of patients with any specific immunotherapies.	Yes. This publication is based on original research and provides findings related to ECM2 as a prognostic biomarker for lower grade glioma, which may have potential applications in immunotherapy. The publication presents both transcriptomic and laboratory data and also provides the availability of data and materials.	Action 1: No, the publication does not meet the first criteria as it is a transcriptomic data analysis study and not a primary research study involving human subjects. Action 2: Yes, the publication meets the second criteria as it involves patients with lower grade glioma (LGG). Action 3: No, the publication does not meet the third criteria as it does not explicitly mention the use of any of the …	No. The title and abstract mention the study involving lower grade glioma (LGG), but they do not explicitly mention any of the specified immunotherapies (immune checkpoint inhibitors, peptide vaccination, dendritic cell vaccination, adoptive transfer of effector lymphocytes, chimeric antigen receptor T-cell therapy, or oncolytic viral vectors therapy).	{ "answer of action 1": "Yes", "answer of action 2": "Yes", "answer of action 3": "Yes" }	Yes	No, the study does not meet the criteria, because it primarily focuses on analyzing data from databases and conducting laboratory experiments on samples, rather than using human subjects as the primary research subject.	Yes, this study meets the criteria as it involves patients with lower grade glioma (LGG), a type of brain tumor that includes astrocytomas and oligodendrogliomas. The study focuses on the expression patterns and prognostic value of ECM2 in LGG patients, as well as its relationship with clinical characteristics and immune-related markers.	No, the title and abstract do not explicitly mention that the study involves treatment of patients with any of the specified immunotherapies: Immune Checkpoint Inhibitors, Peptide Vaccination, Dendritic cell Vaccination, Adoptive Transfer of Effector Lymphocytes, Chimeric Antigen Receptor (CAR) T-cell therapy, or Oncolytic Viral Vectors therapy. The study focuses on ECM2 as a potential novel targ…	Yes, the study meets the criteria as it is original research. It analyzes transcriptomic data from two databases, involves a large number of cases, and uses experimental validation with 12 laboratory samples. The study is not a review, protocol, or case report with less than five patients.	{ "answer of action 1": "Yes", "answer of action 2": "Yes", "answer of action 3": "No", "answer of action 4": "Yes", "answer of action 5": "No" }	No	{ "answer of action 1": "Yes", "answer of action 2": "Yes", "answer of action 3": "Yes", "answer of action 4": "Yes" }	Yes	Y	Y	NS	Y	Yes	No	No	Yes	Yes	Yes	N	Y	N	Y	No	No	No	No	Yes	Yes
36977441	3777	2023	2023-03-28	10.1016/j.trsl.2023.03.003	Rabies virus glycoprotein 29 (RVG29) promotes CAR-T immunotherapy for glioma	Title: Rabies virus glycoprotein 29 (RVG29) promotes CAR-T immunotherapy for glioma. Abstract: Chimeric antigen receptor T cell (CAR-T) therapy has limited efficacy for treating glioma because of the infiltrative nature of the blood-brain barrier (BBB) and T cell exhaustion. Conjugation with rabies virus glycoprotein (RVG) 29 enhances the brain-related efficacy of various agents. Here we assess w…	Exclude in title and abstract screen	No	1	N	Y	Y	Y	Yes, this publication meets the criteria as it involves studies using human glioma cells as a research subject in mouse orthotopic xenograft models and patient-derived orthotopic xenograft models.	Yes, the publication meets our criteria. It involves studying CAR-T immunotherapy for glioma using both in vitro and in vivo approaches. The study specifically targets glioma cells and orthotopic xenograft models with the goal of improving the efficacy of CAR-T therapy for gliomas.	Yes, the publication explicitly mentions that the study involves Chimeric Antigen Receptor (CAR) T-cell therapy and its immunotherapy for glioma. Therefore, it meets our criteria.	Yes, this publication meets our criteria because it reports original research on the effectiveness of a modified form of CAR-T therapy in treating glioma, and involves experiments conducted in vitro and in vivo.	1. Yes, the publication involves human primary research subjects. 2. Yes, the publication involves patients with glioma. 3. Yes, the title and abstract explicitly mention that the study involves CAR-T cell therapy. 4. Yes, the publication is original research. 5. Yes, the publication meets all the criteria. 6. {"answer of action 1": "Yes", "answer of action 2": "Yes", "answer of action 3": "Yes",…	Yes. This publication meets all the criteria: (1) It involves human participants as the primary research subjects. (2) It involves patients with glioma, as mentioned in the abstract. (3) The title and abstract explicitly mention the study involves CAR-T immunotherapy for glioma. (4) It is an original research study, as indicated by the mention of generating and validating 70R CAR-T cells and the …	{ "answer of action 1": "Yes", "answer of action 2": "Yes", "answer of action 3": "Yes" }	Yes	Yes, the study meets the criteria as it uses a human glioma mouse orthotopic xenograft model and patient-derived orthotopic xenograft (PDOX) models, indicating that human-derived cells and tissues are being utilized as primary research subjects.	Yes, this publication meets the criteria as it involves a study focused on glioma treatment by CAR-T immunotherapy. The study investigates the efficiency of RVG29-modified CAR-T cells in treating glioma cells in vitro and in vivo.	Yes, the study meets the criteria as it involves treatment of patients with Chimeric Antigen Receptor (CAR) T-cell therapy. The title and abstract mention the use of CAR-T therapy in combination with rabies virus glycoprotein 29 (RVG29) for glioma treatment.	Yes, the study meets the criteria because it is original research assessing the efficacy of RVG-enhanced CAR-T cells in glioma treatment using in vitro and in vivo models, rather than being a review, protocol, or case report with less than five patients.	{ "answer of action 1": "Yes", "answer of action 2": "Yes", "answer of action 3": "Yes", "answer of action 4": "Yes", "answer of action 5": "Yes" }	Yes	{ "answer of action 1": "Yes", "answer of action 2": "Yes", "answer of action 3": "Yes", "answer of action 4": "Yes" }	Yes	Y	Y	Y	Y	Yes	Yes	Yes	Yes	Yes	Yes	Y	Y	Y	Y	Yes	Yes	Yes	Yes	Yes	Yes
36980184	3911	2023	2023-03-29	10.3390/cells12060843	Gal-1 Expression Analysis in the GLIOCAT Multicenter Study: Role as a Prognostic Factor and an Immune-Suppressive Biomarker	Title: Gal-1 Expression Analysis in the GLIOCAT Multicenter Study: Role as a Prognostic Factor and an Immune-Suppressive Biomarker. Abstract: Glioblastoma (GBM) is the most frequent primary malignant brain tumor and has a dismal prognosis. Unfortunately, despite the recent revolution of immune checkpoint inhibitors in many solid tumors, these have not shown a benefit in overall survival in GBM pa…	Exclude in title and abstract screen	No	1	Y	Y	N	Y	Yes, it meets the criteria as it involves human subjects in the study.	Yes, this publication meets the criteria as it involves patients with glioblastoma and astrocytoma.	No. Although the publication mentions immune suppression, it does not explicitly state that patients were treated with any of the listed immunotherapies.	Yes. This publication is original research that studied Gal-1 expression in GBM and its correlation with clinical and molecular data to evaluate its role as a prognostic factor and immune-suppressive biomarker. No review, protocol, or case report.	1. Yes 2. Yes 3. Yes 4. Yes 5. Yes {'answer of action 1': 'Yes', 'answer of action 2': 'Yes', 'answer of action 3': 'Yes', 'answer of action 4': 'Yes', 'answer of action 5': 'Yes'}	No. Although the publication mentions the involvement of glioblastoma patients, it does not explicitly mention the use of any of the specified immunotherapies.	{ "answer of action 1": "Yes", "answer of action 2": "Yes", "answer of action 3": "Yes" }	Yes	Yes, this study meets the criteria as it evaluates Gal-1 expression in human glioblastoma patients and correlates the expression with clinical and molecular data.	Yes, this publication meets the criteria as it involves patients with glioblastoma (GBM) and also discusses astrocytomas. The study focuses on the role of Gal-1 as a prognostic factor and immune-suppressive biomarker in GBM patients.	No, because the study does not explicitly mention involving treatment of patients with any of the listed immunotherapies (Immune Checkpoint Inhibitors, Peptide Vaccination, Dendritic cell Vaccination, Adoptive Transfer of Effector Lymphocytes, Chimeric Antigen Receptor (CAR) T-cell therapy, or Oncolytic Viral Vectors therapy). It primarily focuses on evaluating Gal-1 expression as a prognostic fa…	Yes, this study meets the criteria because it is an original research analyzing Gal-1 expression in glioblastoma patients and correlating its expression with clinical and molecular data. It is not a review, protocol, or case report with less than five patients.	{ "answer of action 1": "Yes", "answer of action 2": "Yes", "answer of action 3": "No", "answer of action 4": "Yes", "answer of action 5": "No" }	No	{ "answer of action 1": "Yes", "answer of action 2": "Yes", "answer of action 3": "Yes", "answer of action 4": "Yes" }	Yes	Y	Y	N	Y	No	Yes	No	Yes	Yes	Yes	Y	Y	N	Y	No	No	No	Yes	Yes	Yes
36971192	4012	2023	2023-03-27	10.1111/cns.14191	G9a promotes immune suppression by targeting the Fbxw7/Notch pathway in glioma stem cells	Title: G9a promotes immune suppression by targeting the Fbxw7/Notch pathway in glioma stem cells. Abstract: Immunotherapy for glioblastoma multiforme (GBM) is limited because of a strongly immunosuppressive tumor microenvironment (TME). Remodeling the immune TME is an effective strategy to eliminate GBM immunotherapy resistance. Glioma stem cells (GSCs) are inherently resistant to chemotherapy an…	Exclude in title and abstract screen	No	1	N	Y	N	Y	No. This publication does involve human subjects as the primary research subject but rather uses an orthotopic implanted glioma mouse model.	Yes, the publication meets the criteria as it involves patients with glioblastoma multiforme.	No. Although the study focuses on immunotherapy resistance in glioma, the title and abstract do not explicitly mention the use of any of the listed immunotherapies.	Yes, this publication meets the criteria because it presents original research on immunotherapy and glioma stem cells conducted through various experimental procedures, implying that this research is not a review, protocol, or case report with less than five patients.	1. No 2. Yes 3. No 4. Yes 5. No 6. {'answer of action 1': 'No', 'answer of action 2': 'Yes', 'answer of action 3': 'No', 'answer of action 4': 'Yes', 'answer of action 5': 'No'}	Yes, this publication meets all the criteria. 1) It involves human subjects as stated in the abstract: "Tumor-infiltrating immune cells were analyzed by flow cytometry and immunohistochemistry in orthotopic implanted glioma mice model." Although the study uses a mouse model, it also analyzes immune cells from human tumors. 2) It involves patients with glioma, as stated in the abstract: "G9a promo…	{ "answer of action 1": "Yes", "answer of action 2": "Yes", "answer of action 3": "Yes" }	Yes.	No, the study does not meet the criteria because it uses an orthotopic implanted glioma mouse model as the primary research subject, rather than humans.	Yes, this study meets the criteria as it involves glioblastoma multiforme (GBM), which is a type of glioma, and examines the role of G9a in the immunosuppressive tumor microenvironment and the targeting of glioma stem cells (GSCs) in this context.	No, the study does not meet the criteria, as it does not explicitly mention treatment of patients with Immune Checkpoint Inhibitors, Peptide Vaccination, Dendritic cell Vaccination, Adoptive Transfer of Effector Lymphocytes, Chimeric Antigen Receptor (CAR) T-cell therapy, or Oncolytic Viral Vectors therapy. The study focuses on the role of G9a in the immunosuppressive tumor microenvironment and i…	Yes, this publication meets the criteria because it is an original research study investigating the effects of histone methyltransferases 2 (EHMT2 or G9a) on the immunosuppressive tumor microenvironment and its relation to changes in cell stemness. The methods include various analyses, such as flow cytometry, immunohistochemistry, and RT-qPCR, indicating that it's not a review, protocol, or case …	{ "answer of action 1": "Yes", "answer of action 2": "Yes", "answer of action 3": "No", "answer of action 4": "Yes", "answer of action 5": "No" }	No	{ "answer of action 1": "Yes", "answer of action 2": "Yes", "answer of action 3": "Yes", "answer of action 4": "Yes" }	Yes	N	Y	N	Y	No	No	Yes	No	Yes	Yes	N	Y	N	Y	No	No	No	No	Yes	Yes
36901897	4015	2023	2023-03-11	10.3390/ijms24054467	Isolation of Cells from Glioblastoma Multiforme Grade 4 Tumors for Infection with Zika Virus prME and ME Pseudotyped HIV-1	Title: Isolation of Cells from Glioblastoma Multiforme Grade 4 Tumors for Infection with Zika Virus prME and ME Pseudotyped HIV-1. Abstract: This study aimed to isolate cells from grade 4 glioblastoma multiforme tumors for infection experiments with Zika virus (ZIKV) prME or ME enveloped HIV-1 pseudotypes. The cells obtained from tumor tissue were successfully cultured in human cerebrospinal flui…	Exclude in title and abstract screen	No	1	N	Y	N	Y	No, this study does not meet our criteria as it involves isolated cells from grade 4 glioblastoma multiforme tumors as primary research subjects, not humans.	Not sure. The study does involve patients with glioblastoma multiforme, but it does not appear to involve any treatment or clinical outcome measures. The study is focused on infecting cells with Zika virus and does not seem to have a clear medical purpose.	No. The title and abstract do not mention any of the specified immunotherapies. The study only involves experimental infection with Zika virus in glioblastoma cell lines.	Yes, it meets the criteria as it is original research on cultured cells and testing of pseudotype entry with Zika virus for the treatment of glioblastoma tumors.	1. No, the publication doesn't mention the use of human as primary research subject. 2. Yes, the publication involves patients with glioblastoma. 3. No, the publication doesn't mention any of the listed immunotherapies for the treatment of glioblastoma. 4. Yes, the publication reports original research. 5. No, the publication doesn't meet all the criteria. 6. {'answer of action 1': 'No', 'answer …	No. This publication does not meet all the criteria. While it involves the study of glioblastoma multiforme tumors (criteria 2), it does not explicitly mention the use of any of the specified immunotherapies (criteria 3). Additionally, the abstract does not mention that human subjects were used as primary research subjects (criteria 1). Furthermore, it does not explicitly state that it is an orig…	{ "answer of action 1": "Yes", "answer of action 2": "Yes", "answer of action 3": "Yes" }	Yes	Yes, the study meets the criteria because it uses cells obtained from human glioblastoma multiforme tumors for their experiments, making human the primary research subject.	Yes, this publication meets the criteria as it involves patients with glioblastoma multiforme, which is a type of glioma. The study focuses on isolating cells from grade 4 glioblastoma multiforme tumors and testing them for potential treatment with Zika virus pseudotypes.	No, the study does not meet the criteria because it does not involve any of the specified immunotherapies such as Immune Checkpoint Inhibitors, Peptide Vaccination, Dendritic cell Vaccination, Adoptive Transfer of Effector Lymphocytes, Chimeric Antigen Receptor (CAR) T-cell therapy, or Oncolytic Viral Vectors therapy. The study focuses on Zika virus (ZIKV) prME or ME enveloped HIV-1 pseudotypes a…	Yes, it meets the criteria because it is an original research study where cells were isolated from tumors and used in infection experiments, rather than a review, protocol, or case report with less than five patients.	{ "answer of action 1": "Yes", "answer of action 2": "Yes", "answer of action 3": "No", "answer of action 4": "Yes", "answer of action 5": "No" }	No	{ "answer of action 1": "Yes", "answer of action 2": "Yes", "answer of action 3": "Yes", "answer of action 4": "Yes" }	Yes	N	NS	N	Y	No	No	No	No	Yes	Yes	Y	Y	N	Y	No	No	No	Yes	Yes	Yes
36845382	4038	2023	2023-02-27	10.3389/fgene.2023.1120354	Prognostic RNA-editing signature predicts immune functions and therapy responses in gliomas	Title: Prognostic RNA-editing signature predicts immune functions and therapy responses in gliomas. Abstract: <b>Background:</b> RNA-editing refers to post-transcriptional transcript alterations that lead to the formation of protein isoforms and the progression of various tumors. However, little is known about its roles in gliomas. <b>Aim:</b> The aim of this study is to identify prognosis-relate…	Exclude in title and abstract screen	No	1	Y	Y	N	Y	Yes. The study uses human data obtained from TCGA database and SYNAPSE platform, and focuses on identifying and predicting immune responses and therapy outcomes in glioma patients, who are the primary research subject.	Yes, this publication meets our criteria as it involves patients with glioma and reports the identification of a signature of RNA-editing sites that can be used for risk stratification, immunotherapy response prediction, and individualized treatment strategy-making for glioma patients.	No. The title and abstract do not mention any of the immunotherapies listed in the criteria. The study focuses on identifying prognosis-related RNA-editing sites in gliomas and does not involve any of the specified immunotherapies.	Yes. This publication meets the criteria as it presents original research on identifying RNA-editing sites as prognostic markers in gliomas and their potential effects on tumor microenvironment, immune response, and drug sensitivity.	Action 1: No (does not involve human as primary research subject). Action 2: Yes (involves patients with glioma). Action 3: No (does not explicitly mention the use of immunotherapies). Action 4: Yes (original research). Action 5: No. { "answer of action 1": "No", "answer of action 2": "Yes", "answer of action 3": "No", "answer of action 4": "Yes", "answer of action 5": "No" }	Yes. Reasons: - The study uses human subjects as the primary research subjects. - The study involves patients with glioma. - The title and abstract mention the study involves treatment of patients with immunotherapies such as immune checkpoint inhibitors, peptide vaccination, and adoptive transfer of effector lymphocytes. - The study appears to be original research based on the abstract and does …	NA	Yes	Yes, the study meets the criteria because it uses human genomic and clinical data from glioma patients, making them the primary research subjects.	Yes, this publication meets the criteria as it involves glioma patients and explores the roles of prognosis-related RNA-editing sites in glioma, their specific effects, and potential mechanisms of action.	Not sure. This study focuses on RNA-editing signature in gliomas and its prognostic value, and it does suggest a relationship between the RNA-editing signature and the response to immune therapies. However, it does not explicitly mention the specific immunotherapies investigated (e.g. Immune Checkpoint Inhibitors, Peptide Vaccination, Dendritic cell Vaccination, Adoptive Transfer of Effector Lymp…	Yes, this study meets the criteria because it is an original research article analyzing data from glioma genomic and clinical data, in which prognostic RNA-editing sites (PREs) are identified, and their impacts on gliomas, immune functions, and therapy responses are investigated.	{ "answer of action 1": "Yes", "answer of action 2": "Yes", "answer of action 3": "No", "answer of action 4": "Yes", "answer of action 5": "No" }	No	{ "answer of action 1": "Yes", "answer of action 2": "Yes", "answer of action 3": "Yes", "answer of action 4": "Yes" }	Yes	Y	Y	N	Y	No	No	Yes	Yes	NA	Yes	Y	Y	NS	Y	Yes	No	No	Yes	Yes	Yes
36825022	4050	2023	2023-02-24	10.3389/fimmu.2023.1090040	Identification and validation of neurotrophic factor-related gene signatures in glioblastoma and Parkinson's disease	Title: Identification and validation of neurotrophic factor-related gene signatures in glioblastoma and Parkinson's disease. Abstract: Glioblastoma multiforme (GBM) is the most common cancer of the central nervous system, while Parkinson's disease (PD) is a degenerative neurological condition frequently affecting the elderly. Neurotrophic factors are key factors associated with the progression of…	Exclude in title and abstract screen	No	1	Y	Y	N	Y	No. The study mentions the use of human data from The Cancer Genome Atlas database, but it is not clear if the primary research subjects are humans. The abstract does not provide enough information to determine if the study meets the criteria.	Not sure. The publication discusses neurotrophic factors and their role in Parkinson's disease and glioblastoma, but it is not clear if patients with glioma were involved in the study or if the study was conducted on cell lines or animal models.	Not sure. While the abstract mentions the identification and validation of neurotrophic factor-related gene signatures in glioblastoma and Parkinson's disease, it does not explicitly state that the study involves treatment using any of the specified immunotherapies.	No, this publication does not meet our criteria. Although it discusses original research, its focus is on identifying gene signatures, rather than presenting new data or conducting experiments.	1. No 2. Yes 3. No 4. Yes 5. No 6. {'answer of action 1': 'No', 'answer of action 2': 'Yes', 'answer of action 3': 'No', 'answer of action 4': 'Yes', 'answer of action 5': 'No'}	No. The title and abstract of this publication do not explicitly mention the use of any immunotherapies for the treatment of patients with glioma, glioblastoma, astrocytoma, or oligodendroglioma. Therefore, it does not meet criterion (3). Additionally, the abstract does not provide enough information to determine if the study involves human subjects as the primary research subjects, or if it is a…	{ "answer of action 1": "Yes", "answer of action 2": "Yes", "answer of action 3": "Yes" }	Yes	No, the study does not meet the criteria because it does not use humans as primary research subjects. Instead, the study focuses on the analysis of neurotrophic factor-related genes from available databases and computational methods to identify and validate gene signatures associated with glioblastoma and Parkinson's disease.	Yes, this publication meets the criteria as it involves patients with glioblastoma multiforme (GBM), which is a type of glioma. The study specifically focuses on the identification and validation of neurotrophic factor-related gene signatures in glioblastoma and their potential roles in prognosis and diagnosis of GBM.	No, the title and abstract do not explicitly mention that the study involves treatment of patients with one or more of the required immunotherapies. The abstract discusses immune pathways, immune cell infiltration, and predicted efficacy of immunotherapy but does not specifically mention any of the immunotherapies listed in the criteria.	Yes, it meets the criteria because it is an original research study that analyzed neurotrophic factor-related genes for their potential roles in Parkinson's disease and the prognosis of glioblastoma. The study used different algorithms and analyses to screen, verify, and validate the key genes involved.	{ "answer of action 1": "Yes", "answer of action 2": "Yes", "answer of action 3": "No", "answer of action 4": "Yes", "answer of action 5": "No" }	No	{ "answer of action 1": "Yes", "answer of action 2": "Yes", "answer of action 3": "Yes", "answer of action 4": "Yes" }	Yes	N	NS	NS	N	No	No	No	No	Yes	Yes	N	Y	N	Y	No	No	No	No	Yes	Yes
36944954	4148	2023	2023-03-22	10.1186/s12974-023-02766-1	The short isoform of MS4A7 is a novel player in glioblastoma microenvironment, M2 macrophage polarization, and tumor progression	Title: The short isoform of MS4A7 is a novel player in glioblastoma microenvironment, M2 macrophage polarization, and tumor progression. Abstract: The unique intracranial tumor microenvironment (TME) contributes to the immunotherapy failure for glioblastoma (GBM), thus new functional protein targets are urgently needed. Alternative splicing is a widespread regulatory mechanism by which individual…	Exclude in title and abstract screen	No	1	Y	Y	N	Y	No. This article does involve human subjects, but rather focuses on the cell biology and microenvironment of glioblastoma, without reporting any direct data or results from human experiments.	Yes. This publication meets the criteria as it involves patients with glioblastoma and identifies a novel protein target that contributes to the disease progression.	No. The title and abstract do not mention any of the specified immunotherapies.	Yes. This publication meets the criteria as it presents original research on the identification and characterization of a novel membrane protein isoform involved in glioblastoma microenvironment, M2 macrophage polarization, and tumor progression. It uses clinical specimens and in vitro and in vivo experiments to explore the potential molecular mechanism of the protein. The study also evaluated th…	1. Yes 2. Yes 3. Yes 4. Yes 5. Yes {'answer of action 1': 'Yes', 'answer of action 2': 'Yes', 'answer of action 3': 'Yes', 'answer of action 4': 'Yes', 'answer of action 5': 'Yes'}	No. Reason: Although the title and abstract mention glioblastoma and tumor progression, there is no explicit mention of any immunotherapies involved in the study.	{ "answer of action 1": "Yes", "answer of action 2": "Yes", "answer of action 3": "Yes" }	Yes	No, this study does not meet the criteria because it primarily focuses on glioblastoma tumor microenvironment, macrophages, and cell co-culture experiments, rather than using human subjects as the primary research subject.	Yes, the publication meets the criteria because it focuses on glioblastoma (GBM) and its tumor microenvironment. The study investigates the role of MS4A7-s in GBM progression and its potential as a treatment target.	No, the title and abstract do not explicitly mention any of the required immunotherapies such as Immune Checkpoint Inhibitors, Peptide Vaccination, Dendritic cell Vaccination, Adoptive Transfer of Effector Lymphocytes, Chimeric Antigen Receptor (CAR) T-cell therapy, or Oncolytic Viral Vectors therapy. The study focuses on MS4A7-s and its role in M2 macrophage polarization and glioblastoma progres…	Yes, this publication meets the criteria because it is an original research study that involves the in vitro and in vivo investigation of MS4A7-s in glioblastoma microenvironment and M2 macrophage polarization. It is not a review, protocol, or a case report with less than five patients.	{ "answer of action 1": "Yes", "answer of action 2": "Yes", "answer of action 3": "No", "answer of action 4": "Yes", "answer of action 5": "No" }	No	{ "answer of action 1": "Yes", "answer of action 2": "Yes", "answer of action 3": "Yes", "answer of action 4": "Yes" } In this publication: 1. Human subjects are used as the primary research subject, as the study involves clinical specimens and a GBM patient cohort. 2. The publication focuses on glioblastoma (GBM), which is a type of glioma. 3. This study reports original research, not a review, …	Yes	N	Y	N	Y	No	Yes	No	No	Yes	Yes	N	Y	N	Y	No	No	No	No	Yes	Yes
36789106	4203	2023	2023-02-15	10.1016/j.omto.2023.01.003	esRAGE-expressing oHSV enhances anti-tumor efficacy by inhibition of endothelial cell activation	Title: esRAGE-expressing oHSV enhances anti-tumor efficacy by inhibition of endothelial cell activation. Abstract: High-mobility group box 1 (HMGB1) is a damage-associated molecular pattern (DAMP) molecule that plays an important role in inflammation and tumorigenesis. Receptor for advanced glycation end products (RAGE) is one of the major receptors to which extracellular HMGB1 binds to mediate i…	Exclude in title and abstract screen	No	1	N	Y	N	Y	No, the publication does not meet the criteria as the primary research subject is not humans but glioblastoma and endothelial cells.	No. This publication does involve glioblastoma, however, it does not involve patients with glioma, glioblastoma, astrocytoma, oligodendroglioma, as it is a preclinical study.	Not sure. While the study involves oncolytic herpes simplex virus 1 (oHSV) therapy, it does not explicitly mention any of the immunotherapies listed in the criteria (e.g. Immune Checkpoint Inhibitors, Peptide Vaccination, etc.).	Yes. This publication describes original research that investigates the effect of introducing the endogenous secretory form of RAGE into an oncolytic herpes simplex virus 1 and its inhibition on endothelial cell activation in the context of glioblastoma. The research was conducted in vitro and in vivo, and the authors present their findings on the virus's effects on EC activation, vessel leakines…	1. No 2. Yes 3. No 4. Yes 5. No 6. {'answer of action 1': 'No', 'answer of action 2': 'Yes', 'answer of action 3': 'No', 'answer of action 4': 'Yes', 'answer of action 5': 'No'}	No. This publication does not meet all the criteria. Although the study involves patients with glioblastoma (GBM), it does not explicitly mention any of the specified immunotherapies. Additionally, the abstract does not state that the study involves treatment of patients.	{'answer of action 1': 'Yes', 'answer of action 2': 'Yes', 'answer of action 3': 'Yes'}	Yes	No, the study doesn't primarily use human subjects as the main focus of the research is on the interaction between oHSV, GBM cells, and endothelial cells, in vitro and in vivo (mice). The study focuses on cellular and molecular interactions rather than the direct involvement of human subjects.	Yes, this publication meets the criteria as it involves patients with glioblastoma (GBM) and discusses the therapeutic efficacy of a modified oncolytic herpes simplex virus in treating this type of brain tumor.	Yes, the study meets the criteria as it involves the use of oncolytic herpes simplex virus 1 (oHSV) as an immunotherapy, which falls under the category of Oncolytic Viral Vectors therapy.	Yes, this study meets the criteria because it presents original research, investigating the effects of esRAGE-expressing oHSV on inhibiting endothelial cell activation and its therapeutic efficacy in GBM-bearing mice. The study includes in vitro and in vivo experiments, which indicates that it is not a review, protocol, or case report with less than five patients.	{ "answer of action 1": "Yes", "answer of action 2": "Yes", "answer of action 3": "Yes", "answer of action 4": "Yes", "answer of action 5": "Yes" }	Yes	{ "answer of action 1": "Yes", "answer of action 2": "Yes", "answer of action 3": "Yes", "answer of action 4": "Yes" }	Yes	N	N	NS	Y	No	No	No	No	Yes	Yes	N	Y	Y	Y	No	Yes	Yes	No	Yes	Yes
36936439	4211	2023	2023-03-20	10.3389/fgene.2023.1124439	Identification of cuproptosis-related subtypes and the development of a prognostic model in glioma	Title: Identification of cuproptosis-related subtypes and the development of a prognostic model in glioma. Abstract: <b>Introduction:</b> A copper-dependent cell death, cuproptosis, involves copper binding with lipoylated tricarboxylic acid (TCA) cycle components. In cuproptosis, ferredoxin 1 (FDX1) and lipoylation act as key regulators. The mechanism of cuproptosis differs from the current knowl…	Exclude in title and abstract screen	No	1	Y	Y	N	Y	Yes, this publication meets our criteria because it involves studying the role of cuproptosis in glioma oncogenesis in human patients and clinical samples.	Yes. This publication meets our criteria as it involves patients with glioma.	Not sure. While the article discusses glioma and its treatment, it does not explicitly mention any of the immunotherapies listed in our criteria. The focus of the study is on the mechanism of cuproptosis and its potential as a cancer treatment.	Yes. This study is original research that uses gene expression profiles to explore the influence of cuproptosis on glioma oncogenesis. It involves data analysis and clinical sample verification, and proposes a prognostic model for glioma patients.	Action 1: No, the publication does not involve human subjects as primary research subjects. Action 2: Yes, the publication involves patients with glioma. Action 3: No, the article does not explicitly mention any immunotherapies. Action 4: Yes, the publication is original research and does not fall into any of the excluded categories. Action 5: No, the publication does not meet all four criteria. …	No. Although the title and abstract mention glioma as the research subject, they do not explicitly mention the use of any of the specified immunotherapies.	{ "answer of action 1": "Yes", "answer of action 2": "Yes", "answer of action 3": "Yes" }	Yes	Yes, the study meets the criteria as it uses human tissue samples from 83 glioma patients undergoing surgical treatment to study the expression of cuproptosis-related genes and their impact on the prognosis of glioma patients.	Yes, this study meets the criteria as it involves patients with glioma and glioblastoma multiforme (GBM). The study explores the influence of cuproptosis on glioma oncogenesis and develops a prognostic model based on cuproptosis for these patients.	No, this study does not meet the criteria because the title and abstract do not explicitly mention any of the specified immunotherapies: Immune Checkpoint Inhibitors, Peptide Vaccination, Dendritic cell Vaccination, Adoptive Transfer of Effector Lymphocytes, Chimeric Antigen Receptor (CAR) T-cell therapy, or Oncolytic Viral Vectors therapy. Instead, it focuses on cuproptosis, a different pathway …	Yes, the study meets the criteria because it is an original research study where the authors explored the influence of cuproptosis on glioma oncogenesis, classified patients into two cuproptosis subtypes, constructed a scoring system and prognostic model, and performed validation on clinical samples. It is not a review, protocol, or case report with less than five patients.	{ "answer of action 1": "Yes", "answer of action 2": "Yes", "answer of action 3": "No", "answer of action 4": "Yes", "answer of action 5": "No" }	No	{ "answer of action 1": "Yes", "answer of action 2": "Yes", "answer of action 3": "Yes", "answer of action 4": "Yes" }	Yes	Y	Y	NS	Y	Yes	No	No	Yes	Yes	Yes	Y	Y	N	Y	No	No	No	Yes	Yes	Yes
36958405	4216	2023	2023-03-23	10.1016/j.tvjl.2023.105974	A feline model of spontaneously occurring autoimmune limbic encephalitis	Title: A feline model of spontaneously occurring autoimmune limbic encephalitis. Abstract: Autoimmune encephalitis (AE) is an important cause of encephalitis in humans and occurs at a similar rate to infectious encephalitis. It is frequently associated with antibodies against the extracellular domain of neuronal proteins. Among human AE, that with antibodies against leucine-rich glioma-inactivate…	Exclude in title and abstract screen	No	1	N	N	N	Y	No. This publication is about a study using cats as research subjects, not humans.	No. This publication is about a feline model of autoimmune encephalitis and does not involve any patients with glioma, glioblastoma, astrocytoma or oligodendroglioma.	No. The title and abstract do not mention any of the mentioned immunotherapies. The study is focused on describing a feline model of autoimmune limbic encephalitis and its clinical and paraclinical features. The study also evaluates the effect of acute-phase immunotherapy (prednisolone) in severely unwell cases. However, there is no mention of any of the immunotherapies mentioned in the criteria.	Yes, it meets our criteria. This study presents original research on a new feline model of spontaneously occurring autoimmune limbic encephalitis, exploring its clinical features and long-term outcomes up to 5 years. The study focused on a large cohort of cats and evaluated the impact of acute-phase immunotherapy.	1. No 2. No 3. No 4. Yes 5. No 6. {'answer of action 1': 'No', 'answer of action 2': 'No', 'answer of action 3': 'No', 'answer of action 4': 'Yes', 'answer of action 5': 'No'}	No, it does not meet the criteria. Although the study involves the treatment of feline autoimmune encephalitis, it does not involve human subjects.	{ "answer of action 1": "No", "answer of action 2": "No", "answer of action 3": "No" }	No	No, the study does not meet the criteria because it focuses on cats as the primary research subjects, not humans.	No, the study focuses on cats with autoimmune encephalitis and not on patients with glioma, glioblastoma, astrocytoma, or oligodendroglioma.	No, the title and abstract do not mention any of the immunotherapies listed in the criteria. The study focuses on autoimmune encephalitis in cats and does not discuss any specific treatment involving Immune Checkpoint Inhibitors, Peptide Vaccination, Dendritic cell Vaccination, Adoptive Transfer of Effector Lymphocytes, Chimeric Antigen Receptor (CAR) T-cell therapy, or Oncolytic Viral Vectors th…	Yes, this study meets the criteria as it describes original research conducted on a large cohort of cats (n = 32) with autoimmune encephalitis, examining their clinical and paraclinical features and long-term outcomes. It is not a review, protocol, or case report with less than five patients.	{ "answer of action 1": "No", "answer of action 2": "No", "answer of action 3": "No", "answer of action 4": "Yes", "answer of action 5": "No" }	No	{ "answer of action 1": "No", "answer of action 2": "No", "answer of action 3": "Yes", "answer of action 4": "No" }	No	N	N	N	Y	No	No	No	No	No	No	N	N	N	Y	No	No	No	No	No	No
36864784	4257	2023	2023-03-03	10.1093/neuonc/noad052	Polio Virotherapy Targets the Malignant Glioma Myeloid Infiltrate with Diffuse Microglia Activation Engulfing the CNS	Title: Polio Virotherapy Targets the Malignant Glioma Myeloid Infiltrate with Diffuse Microglia Activation Engulfing the CNS. Abstract: Malignant gliomas commandeer dense inflammatory infiltrates with glioma-associated macrophages and microglia (GAMM) promoting immune suppression, -evasion, and tumor progression. Like all cells in the mononuclear phagocytic system, GAMM constitutively express the…	Exclude in title and abstract screen	No	1	N	Y	Y	Y	Yes, the publication meets the criteria as it involves research on human subjects with malignant gliomas. However, it is not explicitly stated whether the research involves human subjects directly or not, but the study may have used data from human subjects with gliomas.	Yes. The publication involves the use of PVSRIPO immunotherapy in mouse brain tumor models and discusses the role of myeloid cells in the treatment of malignant gliomas. Although the study was done in mice, it is applicable to patients with glioma and glioblastoma.	Not sure. While the study involves immunotherapy with PVSRIPO, which is an oncolytic viral vector therapy, the title and abstract do not explicitly mention any other immunotherapies such as immune checkpoint inhibitors or CAR-T cell therapy. The study seems to focus on the interaction between PVSRIPO and the myeloid infiltrate in malignant gliomas.	Yes. The publication describes an original research study investigating the effects of PVSRIPO immunotherapy on immunocompetent mouse brain tumor models. It includes analyses and RNAseq of the tumor region, and provides evidence for the involvement of myeloid cells in the antitumor inflammation induced by PVSRIPO.	Action 1: Yes, the publication meets the first criteria as it involves the use of mouse brain tumor models as a primary research subject. Action 2: Yes, the publication meets the second criteria as it involves mice with glioblastoma. Action 3: Yes, the publication meets the third criteria as it explicitly mentions treatment of mice with PVSRIPO immunotherapy, PD1/PD-L1 blockade, and their combina…	Yes. This publication meets all the criteria: (1) The study uses human subjects as the primary research subjects. (2) The study involves patients with glioma, glioblastoma. (3) The title and abstract explicitly mention that the study involves treatment with polio virotherapy, which is an oncolytic viral vector therapy. (4) The publication is original research.	NA	Yes	Yes, it meets the criteria because it mentions intratumor treatment with PVSRIPO leading to long-term survival and radiographic responses in patients with recurrent glioblastoma. This indicates that human subjects were involved in the research as part of its primary focus.	Yes, the study meets the criteria as it involves patients with malignant gliomas, which include glioblastoma, astrocytoma, and oligodendroglioma. The study investigates the effects of PVSRIPO immunotherapy in mouse brain tumor models to understand its impact on glioma-associated macrophages and microglia.	Yes, the study meets the criteria, as it involves Oncolytic Viral Vectors therapy (specifically, polio virotherapy). The abstract mentions the use of PVSRIPO, a rhino:poliovirus chimera, as a treatment for malignant gliomas. Additionally, the combination of PVSRIPO with PD1/PD-L1 blockade is mentioned, which relates to immune checkpoint inhibitors.	Yes, it meets the criteria because it is an original research study investigating PVSRIPO immunotherapy in immunocompetent mouse brain tumor models, using a range of neuropathological, immunohistochemical and immunofluorescence analyses, and RNAseq of the tumor region. It is not a review, protocol, or a case report with less than five patients.	{ "answer of action 1": "Yes", "answer of action 2": "Yes", "answer of action 3": "Yes", "answer of action 4": "Yes", "answer of action 5": "Yes" }	Yes	{ "answer of action 1": "Yes", "answer of action 2": "Yes", "answer of action 3": "Yes", "answer of action 4": "Yes" }	Yes	Y	Y	NS	Y	Yes	Yes	Yes	Yes	NA	Yes	Y	Y	Y	Y	Yes	Yes	Yes	Yes	Yes	Yes
36817432	4263	2023	2023-02-23	10.3389/fimmu.2023.1085547	IL7 and IL7 Flt3L co-expressing CAR T cells improve therapeutic efficacy in mouse EGFRvIII heterogeneous glioblastoma	Title: IL7 and IL7 Flt3L co-expressing CAR T cells improve therapeutic efficacy in mouse EGFRvIII heterogeneous glioblastoma. Abstract: Chimeric antigen receptor (CAR) T cell therapy in glioblastoma faces many challenges including insufficient CAR T cell abundance and antigen-negative tumor cells evading targeting. Unfortunately, preclinical studies evaluating CAR T cells in glioblastoma focus on…	Exclude in title and abstract screen	No	1	N	Y	Y	Y	Yes. The study uses mice as animal models, but the research is focused on CAR T cell therapy in human glioblastoma, which meets the criteria of using human as the primary research subject.	Yes. This publication involves CAR T cell therapy in glioblastoma which is one of the targeted tumors with our criteria. The study included patients with both EGFRvIII-positive and negative tumors, making it more generalizable.	Yes, this publication meets the criteria as it explicitly mentions the study involves Chimeric Antigen Receptor (CAR) T cell therapy.	Yes, this publication meets the criteria as it presents original research on CAR T cell therapy in glioblastoma using a mouse model, and includes experimentation and analysis that contribute to understanding the topic.	1. Yes 2. Yes 3. Yes 4. Yes 5. Yes ``` { "answer of action 1": "Yes", "answer of action 2": "Yes", "answer of action 3": "Yes", "answer of action 4": "Yes", "answer of action 5": "Yes" } ```	Yes, the publication meets all the criteria. 1) The study uses human patients as primary research subjects: There is no explicit mention of human subjects in the title and abstract, so we cannot be sure whether human patients were involved. However, since the study focuses on improving CAR T cell therapy in glioblastoma, it is likely that human patients were involved. 2) The study involves patien…	{ "answer of action 1": "No", "answer of action 2": "Yes", "answer of action 3": "No" }	Yes	No, the study uses mouse models as primary research subjects rather than humans.	Yes, this publication meets the criteria as it involves the treatment of glioblastoma, specifically focusing on CAR T cell therapy in improved overall survival in EGFRvIII heterogeneous tumors. The study explores new opportunities to combine CAR T cells with other immunotherapies for the treatment of glioblastoma.	Yes, this publication meets the criteria as it explicitly mentions the involvement of Chimeric Antigen Receptor (CAR) T-cell therapy in treating glioblastoma. Additionally, it discusses the modification of CAR T cells to express IL7 and/or Flt3L to improve therapeutic efficacy.	Yes, this publication meets the criteria because it presents original research studying the efficacy of IL7 and IL7 Flt3L co-expressing CAR T cells in a mouse model of EGFRvIII heterogeneous glioblastoma. It does not appear to be a review, protocol, or a case report with less than five patients.	{ "answer of action 1": "Yes", "answer of action 2": "Yes", "answer of action 3": "Yes", "answer of action 4": "Yes", "answer of action 5": "Yes" }	No	{ "answer of action 1": "No", "answer of action 2": "Yes", "answer of action 3": "Yes", "answer of action 4": "No" }	No	Y	Y	Y	Y	Yes	Yes	Yes	Yes	No	Yes	N	Y	Y	Y	No	Yes	No	No	No	No
36969231	4267	2023	2023-03-27	10.3389/fimmu.2023.1131870	The prognostic and immune significance of C15orf48 in pan-cancer and its relationship with proliferation and apoptosis of thyroid carcinoma	Title: The prognostic and immune significance of C15orf48 in pan-cancer and its relationship with proliferation and apoptosis of thyroid carcinoma. Abstract: C15orf48 was recently identified as an inflammatory response-related gene; however there is limited information on its function in tumors. In this study, we aimed to elucidate the function and potential mechanism of action of C15orf48 in can…	Exclude in title and abstract screen	No	1	Y	Y	N	Y	No. The study uses human cancer cell line as the research subject but not human subjects.	No. Although the study explores the clinical prognostic value of C15orf48 in cancer and its potential as an immunotherapy target, it does not specifically mention patients with glioma, glioblastoma, astrocytoma, or oligodendroglioma. Therefore, it does not meet the criteria.	Not sure. Although the abstract mentions the potential of C15orf48 as an immunotherapy target and its association with immune infiltration, it does not explicitly state that the study involves treatment of patients with any of the listed immunotherapies. The focus of the study seems to be on the function and potential mechanism of action of C15orf48 in cancer.	Yes. This publication reports original research that studied the function and potential mechanisms of action of C15orf48 in cancer, and evaluated C15orf48's expression, methylation, and mutation data to analyze its clinical prognostic value and immunological characteristics in a pan-cancer context. The publication also conducted in vitro experimentation to evaluate the effects of C15orf48 knockdo…	1. No 2. No 3. No 4. Yes 5. No 6. {"answer of action 1": "No", "answer of action 2": "No", "answer of action 3": "No", "answer of action 4": "Yes", "answer of action 5": "No"}	No. This publication does not meet all the criteria. Although it mentions the involvement of immunological characteristics and potential immunotherapy target, it does not explicitly mention any of the specified immunotherapies (e.g. Immune Checkpoint Inhibitors, CAR-T cell therapy) in the title and abstract. Additionally, it does not mention the specific glioma-related diseases (glioma, glioblast…	{ "answer of action 1": "No", "answer of action 2": "No", "answer of action 3": "No" }	No	No, the primary research subject in this study is not human but cancer cell lines, specifically the THCA cell line, BHT101, which were tested in vitro.	Yes, it meets the criteria because the study mentions that C15orf48 can serve as an independent prognostic factor for glioma.	No, because although the abstract mentions that C15orf48 is a potential immunotherapy target, it does not explicitly mention the study involves treatment of patients with any of the specified immunotherapies: Immune Checkpoint Inhibitors, Peptide Vaccination, Dendritic cell Vaccination, Adoptive Transfer of Effector Lymphocytes, Chimeric Antigen Receptor (CAR) T-cell therapy, or Oncolytic Viral V…	Yes, this publication meets the criteria because it is an original research study that investigates the function and potential mechanism of action of C15orf48 in cancer, including in vitro experimentation on the THCA cell line.	{ "answer of action 1": "Yes", "answer of action 2": "Yes", "answer of action 3": "No", "answer of action 4": "Yes", "answer of action 5": "No" }	No	{'answer of action 1': 'Yes', 'answer of action 2': 'Yes', 'answer of action 3': 'Yes', 'answer of action 4': 'Yes'}	Yes	N	N	NS	Y	No	No	No	No	No	No	N	Y	N	Y	No	No	No	No	Yes	Yes
36901782	4344	2023	2023-03-11	10.3390/ijms24054350	Increased EGFRvIII Epitope Accessibility after Tyrosine Kinase Inhibitor Treatment of Glioblastoma Cells Creates More Opportunities for Immunotherapy	Title: Increased EGFRvIII Epitope Accessibility after Tyrosine Kinase Inhibitor Treatment of Glioblastoma Cells Creates More Opportunities for Immunotherapy. Abstract: The number of glioblastoma (GB) cases is increasing every year, and the currently available therapies remain ineffective. A prospective antigen for GB therapy is EGFRvIII, an EGFR deletion mutant containing a unique epitope that is…	Exclude in title and abstract screen	No	1	N	Y	N	Y	Yes, this publication meets our criteria as it mentions the use of EGFRvIII as a potential antigen for glioblastoma therapy, and mentions the use of CAR-T therapy on human subjects.	Yes. The publication mentions glioblastoma and EGFRvIII, which is a prospective antigen for GB therapy. The study provides insights into how a specific tyrosine kinase inhibitor can be used in conjunction with immunotherapy by identifying a unique epitope that can be targeted, which will increase the chances of success in the anti-GB therapy.	Not sure. While the abstract mentions EGFRvIII as a potential antigen for immunotherapy in glioblastoma treatment, it does not explicitly state that patients were treated with any of the listed immunotherapies. Additionally, while the use of tyrosine kinase inhibitors is mentioned in combination with CAR-T therapy using L8A4 antibody, it is unclear if this combination was used to treat patients o…	Yes, this publication meets the criteria as it is original research on glioblastoma therapy.	Action 1: No (The publication focuses on GB cells, not on human subjects) Action 2: Yes (The publication involves patients with glioblastoma) Action 3: Yes (The title and abstract mention treatment of patients with the L8A4 antibody, which is used in CAR-T therapy) Action 4: Yes (The publication describes original research) Action 5: No (The publication meets criteria 2, 3, and 4, but not criteri…	Yes. This publication meets all the specified criteria. It involves human subjects with glioblastoma (GB), it mentions treatment with immunotherapies such as CAR-T cell therapy, and it is an original research study.	{ "answer of action 1": "Yes", "answer of action 2": "Yes", "answer of action 3": "Yes" }	Yes	No, the study does not meet the criteria as it does not mention the use of human subjects as primary research subjects. The focus of the study appears to be on molecular interactions and cell lines rather than directly involving human participants.	Yes, this study meets the criteria as it involves patients with glioblastoma and focuses on potential immunotherapy for glioblastoma treatment.	Yes, the study meets the criteria as it mentions the use of CAR-T (chimeric antigen receptor T cell) therapy in combination with tyrosine kinase inhibitors for the treatment of glioblastoma.	Yes, this publication meets the criteria. It is an original research study investigating the combination of L8A4 antibody with tyrosine kinase inhibitors for glioblastoma therapy and analyzing cysteines involved in covalent homodimerization. It is not a review, protocol, or case report with less than five patients.	{ "answer of action 1": "Yes", "answer of action 2": "Yes", "answer of action 3": "Yes", "answer of action 4": "Yes", "answer of action 5": "Yes" }	Yes	{ "answer of action 1": "Yes", "answer of action 2": "Yes", "answer of action 3": "Yes", "answer of action 4": "Yes" }	Yes	Y	Y	NS	Y	Yes	No	Yes	Yes	Yes	Yes	N	Y	Y	Y	No	Yes	Yes	No	Yes	Yes
36819551	4348	2023	2023-02-23	10.21037/atm-22-6271	Development and validation of an inflammatory response-related prognostic model and immune infiltration analysis in glioblastoma	Title: Development and validation of an inflammatory response-related prognostic model and immune infiltration analysis in glioblastoma. Abstract: Despite receiving standard treatment, the prognosis of glioblastoma (GBM) patients is still poor. Considering the heterogeneity of each patient, it is imperative to identify reliable risk model that can effectively predict the prognosis of each GBM pat…	Exclude in title and abstract screen	No	1	Y	Y	N	Y	Yes, the publication meets our criteria as it involves the analysis of transcriptomic gene expression profiles and corresponding clinical data of GBM patients to identify a prognostic risk model. The study also involves an <i>in vitro</i> experiment to investigate the potential role of oncostatin M receptor in GBM. However, it is not explicitly mentioned whether the human subjects were solely use…	Yes, the publication meets our criteria as it involves patients with glioblastoma and analyzes their prognosis based on a polygenic prognostic risk model. The publication also investigates the potential role of oncostatin M receptor in GBM through in vitro experiments.	No. Although the publication mentions prognosis and inflammatory response-related genes, there is no mention of any specific immunotherapy treatments being used to treat patients with GBM.	Yes. This publication meets the criteria as it presents original research on glioblastoma prognosis and immune infiltration analysis using gene expression data. It presents a novel and validated polygenic prognostic model based on inflammatory response-related genes and nomogram for predicting 1-, 2-, and 3-year overall survival in glioblastoma patients. The study also investigated the potential …	1. No 2. Yes 3. No 4. Yes 5. No 6. {'answer of action 1': 'No', 'answer of action 2': 'Yes', 'answer of action 3': 'No', 'answer of action 4': 'Yes', 'answer of action 5': 'No'}	No, this publication does not meet all the criteria. While it involves patients with glioblastoma, it does not explicitly mention the use of any of the specified immunotherapies. The study appears to focus on the development and validation of a prognostic model and immune infiltration analysis in glioblastoma, rather than the use of immunotherapies. Additionally, the abstract does not mention if …	{ "answer of action 1": "Yes", "answer of action 2": "Yes", "answer of action 3": "Yes" }	Yes	No, this study does not meet the criteria for studies that use human as primary research subject. This is because the study is based on analyzing transcriptomic gene expression profiles and corresponding clinical data of GBM patients from existing datasets (TCGA and CGGA) and in vitro experiments, rather than directly involving human subjects in the research process.	Yes, this publication meets the criteria as it involves patients with glioblastoma (GBM) and uses data from The Cancer Genome Atlas (TCGA) and Chinese Glioma Genome Atlas (CGGA) databases. The study focuses on developing a prognostic risk model and immune infiltration analysis for GBM patients to guide personalized treatment.	No, the title and abstract do not explicitly mention the use of any specified immunotherapies such as Immune Checkpoint Inhibitors, Peptide Vaccination, Dendritic cell Vaccination, Adoptive Transfer of Effector Lymphocytes, Chimeric Antigen Receptor (CAR) T-cell therapy, or Oncolytic Viral Vectors therapy for the treatment of patients. The study focuses on developing a prognostic risk model for g…	Yes, this publication meets the criteria because it is an original research study that involves developing a prognostic model and immune infiltration analysis in glioblastoma patients. The study also validates the model using data from multiple sources and investigates gene expression and immune cell infiltration.	{ "answer of action 1": "Yes", "answer of action 2": "Yes", "answer of action 3": "No", "answer of action 4": "Yes", "answer of action 5": "No" }	No	{ "answer of action 1": "Yes", "answer of action 2": "Yes", "answer of action 3": "Yes", "answer of action 4": "Yes" }	Yes	Y	Y	N	Y	No	No	No	Yes	Yes	Yes	N	Y	N	Y	No	No	No	No	Yes	Yes
36845098	4460	2023	2023-02-27	10.3389/fimmu.2023.1105489	Functional characterization of TSPAN7 as a novel indicator for immunotherapy in glioma	Title: Functional characterization of TSPAN7 as a novel indicator for immunotherapy in glioma. Abstract: Glioma is the most common primary malignant tumor of the central nervous system in clinical practice. Most adult diffuse gliomas have poor efficacy after standard treatment, especially glioblastoma. With the in-depth understanding of brain immune microenvironment, immunotherapy as a new treatm…	Exclude in title and abstract screen	No	1	Y	Y	Y	Y	No, this publication does not meet our criteria as the primary subject of research in this study is glioma patients and not human subjects.	Yes, this publication meets our criteria as it involves patients with glioma and discusses potential immunotherapy targets for the disease.	Yes, the publication meets our criteria. The title and abstract explicitly mention that the study involves immunotherapy as a new treatment for glioma, and the abstract mentions the use of anti-PD-1 immunotherapy cohorts for glioblastoma as well as the correlation between TSPAN7 expression and immune checkpoints, including PD-1 and PD-L1.	Yes, this publication meets our criteria as it presents original research focused on exploring the potential use of TSPAN7 as a biomarker for prognosis and a potential immunotherapy target in glioma patients. The study involves analyzing a large number of glioma cohorts, verifying expression patterns in glioma clinical samples and glioma cell lines, using lentiviral plasmids to overexpress TSPAN7…	1. Yes 2. Yes 3. Yes 4. Yes 5. Yes 6. {"answer of action 1": "Yes", "answer of action 2": "Yes", "answer of action 3": "Yes", "answer of action 4": "Yes", "answer of action 5": "Yes"}	Yes. This publication meets all the criteria. Reasons: (1) The study involves human subjects as it analyzes glioma cohorts and clinical samples from glioma patients. (2) The study focuses on patients with glioma, including glioblastoma. (3) The title and abstract explicitly mention the involvement of immunotherapy in glioma treatment, specifically mentioning immune checkpoint inhibitors (anti-PD-…	{ "answer of action 1": "Yes", "answer of action 2": "Yes", "answer of action 3": "Yes" }	Yes	No, the study does not meet the criteria, as it primarily focuses on analyzing glioma cohorts, clinical samples, and glioma cell lines rather than using human subjects as the primary research subject.	Yes, this publication meets the criteria as it involves patients with glioma and specifically discusses glioblastoma in the context of immunotherapy. The study focuses on the role of TSPAN7 in glioma and its potential as a therapeutic target.	Yes, the study meets the criteria as it explicitly mentions the involvement of immune checkpoint inhibitors (PD-1, PD-L1, and CTLA-4) and investigates their correlation with TSPAN7 expression in glioma patients. Additionally, it examines the possible synergistic effect with PD-L1 on the response to immunotherapy.	Yes, it meets the criteria. The study conducts original research by analyzing large numbers of glioma cohorts, verifying the expression pattern of TSPAN7 in clinical samples, and exploring the anti-tumor role of TSPAN7 in glioma. It is not a review, protocol, or case report with less than five patients.	{ "answer of action 1": "Yes", "answer of action 2": "Yes", "answer of action 3": "Unclear", "answer of action 4": "Yes", "answer of action 5": "Yes" }	Yes	Action 1: The publication involves human as primary research subjects, as it mentions the analysis of glioma cohorts, clinical samples, and glioma cell lines. Answer: Yes Action 2: The publication involves patients with glioma, specifically focusing on glioblastoma. Answer: Yes Action 3: The publication appears to be an original research study, as it involves analyzing cohorts, conducting functio…	Yes	N	Y	Y	Y	No	Yes	Yes	No	Yes	Yes	N	Y	Y	Y	No	Yes	Yes	No	Yes	Yes
36804058	4465	2023	2023-02-21	10.1016/j.cmet.2023.01.010	PHGDH-mediated endothelial metabolism drives glioblastoma resistance to chimeric antigen receptor T cell immunotherapy	Title: PHGDH-mediated endothelial metabolism drives glioblastoma resistance to chimeric antigen receptor T??cell immunotherapy. Abstract: The efficacy of immunotherapy is limited by the paucity of T??cells delivered and infiltrated into the tumors through aberrant tumor vasculature. Here, we report that phosphoglycerate dehydrogenase (PHGDH)-mediated endothelial cell (EC) metabolism fuels the for…	Exclude in title and abstract screen	No	1	Y	Y	Y	Y	Not sure. The abstract mentions human GBM tumors and analysis of human and mouse tumors, but does not specifically state that humans were the primary research subjects.	Yes. The publication involves patients with glioblastoma and discusses the mechanisms of resistance to immunotherapy, which is relevant to our criteria.	Yes. This publication explicitly mentions Chimeric Antigen Receptor (CAR) T-cell therapy and its resistance in glioblastoma patients due to the alteration of tumor vasculature. It also suggests that reprogramming endothelial metabolism by targeting PHGDH may improve T??cell-based immunotherapy.	Yes, this publication meets the criteria as it presents original research on identifying PHGDH-mediated endothelial metabolism as a driver of glioblastoma resistance to chimeric antigen receptor T cell immunotherapy, which is relevant to cancer research and treatment.	1. Yes 2. Yes 3. Yes 4. Yes 5. Yes 6. {"answer of action 1": "Yes", "answer of action 2": "Yes", "answer of action 3": "Yes", "answer of action 4": "Yes", "answer of action 5": "Yes"}	Yes, this publication meets all the criteria. 1) It involves human subjects as the primary research subject. 2) It involves patients with glioblastoma. 3) The title and abstract explicitly mention the study involving chimeric antigen receptor (CAR) T cell immunotherapy. 4) It appears to be original research based on the abstract.	{ "answer of action 1": "Yes", "answer of action 2": "Yes", "answer of action 3": "Yes" }	Yes	Yes, the study meets the criteria as it involves analyses of human and mouse glioblastoma tumors, indicating that human subjects were a primary research focus.	Yes, the study meets the criteria as it involves patients with glioblastoma (GBM) and investigates the resistance to chimeric antigen receptor (CAR)-T cell immunotherapy in the context of tumor vasculature and endothelial cell metabolism.	Yes, the study meets the criteria as it involves the treatment of patients with Chimeric Antigen Receptor (CAR) T-cell therapy. The abstract mentions the investigation of glioblastoma resistance to CAR-T cell immunotherapy and how targeting PHGDH in endothelial cells can potentially improve the efficacy of this treatment.	Yes, this publication meets the criteria because it describes original research focused on the role of PHGDH-mediated endothelial cell metabolism in glioblastoma resistance to immunotherapy and explores the potential therapeutic benefits of targeting PHGDH.	{ "answer of action 1": "Yes", "answer of action 2": "Yes", "answer of action 3": "Yes", "answer of action 4": "Yes", "answer of action 5": "Yes" }	Yes	{ "answer of action 1": "Yes", "answer of action 2": "Yes", "answer of action 3": "Yes", "answer of action 4": "Yes" }	Yes	NS	Y	Y	Y	Yes	Yes	Yes	Yes	Yes	Yes	Y	Y	Y	Y	Yes	Yes	Yes	Yes	Yes	Yes
36968223	4519	2023	2023-03-27	10.1158/2767-9764.CRC-22-0420	A Phase I Trial of VEGF-A Inhibition Combined with PD-L1 Blockade for Recurrent Glioblastoma	Title: A Phase I Trial of VEGF-A Inhibition Combined with PD-L1 Blockade for Recurrent Glioblastoma. Abstract: The treatment of glioblastoma (GBM) poses challenges. The use of immune checkpoint inhibition (ICI) has been disappointing as GBM is characterized by low mutational burden and low T-cell infiltration. The combination of ICI with other treatment modalities may improve efficacy. Patients w…	Exclude in title and abstract screen	No	1	Y	Y	Y	Y	No. This publication involves a clinical trial that uses human subjects as treatment recipients, but the research is not focused on investigating human-related factors or outcomes. Rather, the study primarily examines the safety and efficacy of a particular treatment modality for a particular disease in a human population.	Yes. Reason: The publication involves patients with recurrent glioblastoma and explores the safety and efficacy of a treatment combining PD-L1 antibody, laser interstitial thermal therapy, and the addition of bevacizumab to spare steroid use. This study involves patients with glioblastoma, which meets the criteria.	Not sure. Although the abstract mentions the use of a PD-L1 inhibitor in combination with other treatments for patients with glioblastoma, it does not explicitly state that it involves immunotherapies such as immune checkpoint inhibitors, peptide vaccination, dendritic cell vaccination, adoptive transfer of effector lymphocytes, chimeric antigen receptor (CAR) T-cell therapy, or oncolytic viral v…	Yes. The publication describes an original research study involving the treatment of recurrent glioblastoma patients with a combination of immune checkpoint inhibition and other treatment modalities. The study involved 12 patients and aimed to characterize the tolerability and safety of the regimens, as well as explore immune modulation as a potential biomarker for future studies. The study meets…	Action 1: Yes, the publication involves human subjects as primary research subjects. Action 2: Yes, the publication involves patients with recurrent glioblastoma. Action 3: Yes, the title and abstract clearly mention that the study involves the treatment of patients with a combination of VEGF-A inhibition and PD-L1 blockade (avelumab). Action 4: Yes, the publication describes original research. A…	Yes, this publication meets all the listed criteria. 1) The study involves human subjects as patients with glioblastoma. 2) The patients in the study have glioblastoma. 3) The title and abstract explicitly mention the use of immune checkpoint inhibition (PD-L1 blockade) as one of the treatment modalities for glioblastoma. 4) The publication presents original research on a phase I trial, involving…	{ "answer of action 1": "Yes", "answer of action 2": "Yes", "answer of action 3": "Yes" }	Yes	Yes, it meets the criteria as the study uses human patients with recurrent glioblastoma as primary research subjects.	Yes, this publication meets the criteria as it involves a study on patients with recurrent glioblastoma (GBM). The study investigates the combination of immune checkpoint inhibition with other treatment modalities, such as avelumab and bevacizumab, to improve the efficacy of treating GBM.	Yes, the study involves treatment of patients with immune checkpoint inhibitors, specifically using avelumab, a human IgG1 antibody directed against PD-L1 (anti-PD-L1).	Yes, the publication meets the criteria as it is a Phase I trial, which is original research, and it involved a total of 12 patients, which is more than five. The study focuses on evaluating the tolerability, safety, and efficacy of the treatment regimens in patients with recurrent glioblastoma.	{ "answer of action 1": "Yes", "answer of action 2": "Yes", "answer of action 3": "Yes", "answer of action 4": "Yes", "answer of action 5": "Yes" }	Yes	{ "answer of action 1": "Yes", "answer of action 2": "Yes", "answer of action 3": "Yes", "answer of action 4": "Yes" }	Yes	N	Y	NS	Y	No	Yes	Yes	No	Yes	Yes	Y	Y	Y	Y	Yes	Yes	Yes	Yes	Yes	Yes
36831427	4527	2023	2023-02-25	10.3390/cancers15041085	A Case Study of Chimeric Antigen Receptor T Cell Function: Donor Therapeutic Differences in Activity and Modulation with Verteporfin	Title: A Case Study of Chimeric Antigen Receptor T Cell Function: Donor Therapeutic Differences in Activity and Modulation with Verteporfin. Abstract: Chimeric antigen receptor (CAR) T cells have recently been demonstrated to extract and express cognate tumor antigens through trogocytosis. This process may contribute to tumor antigen escape, T cell exhaustion, and fratricide, which plays a centra…	Exclude in title and abstract screen	No	1	N	Y	Y	Y	Yes, the publication meets the criteria as it involves human T cells as the primary research subject.	No, based on the abstract, the publication does not meet our criteria as it does not solely focus on patients with glioma, glioblastoma, astrocytoma, or oligodendroglioma.	Yes. The title and abstract mention Chimeric Antigen Receptor T Cell therapy and its function in treating glioma. The abstract also mentions the use of pharmacological facilitation of CAR induced-autophagy as a new strategy to improve CAR efficacy.	No, this publication mentions that it is a case study and it studies the activity of Chimeric antigen receptor (CAR) T cells in glioma. It is not an original research instead it's a case study, thus it does not meet our criteria.	1. Yes 2. Yes 3. Yes 4. Yes 5. Yes 6. {"answer of action 1": "Yes", "answer of action 2": "Yes", "answer of action 3": "Yes", "answer of action 4": "Yes", "answer of action 5": "Yes"}	Yes, it meets all the criteria. (1) The study involves human patients with glioma as primary research subjects. (2) The title and abstract explicitly mention that the study involves treatment of patients with Chimeric Antigen Receptor (CAR) T-cell therapy. (3) It is an original research study. Therefore, the answer is yes.	{ "answer of action 1": "Yes", "answer of action 2": "Yes", "answer of action 3": "Yes" }	Yes	Yes, the study meets the criteria as it uses human-derived CAR T cells targeting glioma, indicating that human subjects are the primary focus of the research. The use of CAR T cell products from different donors also supports this.	Yes, this study meets the criteria as it involves CAR T cells targeting glioma and evaluates their activity against intracranial glioma, which is a type of brain tumor within the specified criteria.	Yes, the study meets the criteria as it involves Chimeric Antigen Receptor (CAR) T-cell therapy in the treatment of glioma. The abstract mentions the use of EGFRvIII-specific CAR T cells, which falls under the specified immunotherapies.	Yes, it meets the criteria. This study is an original research that investigates the importance of trogocytosis in CAR T cells targeting glioma and evaluates the combination of CAR T cell activity with an autophagy inducer (verteporfin) or inhibitor (bafilomycin A1). It does not mention that it is a review, protocol, or case report with less than five patients.	{ "answer of action 1": "Yes", "answer of action 2": "Yes", "answer of action 3": "Yes", "answer of action 4": "No", "answer of action 5": "No" }	Yes	{ "answer of action 1": "Yes", "answer of action 2": "Yes", "answer of action 3": "Yes", "answer of action 4": "Yes" }	Yes	Y	N	Y	N	No	Yes	Yes	No	Yes	Yes	Y	Y	Y	Y	Yes	No	Yes	Yes	Yes	Yes
36854924	4635	2023	2023-03-01	10.1007/s11060-023-04257-y	T7 peptide-decorated exosome-based nanocarrier system for delivery of Galectin-9 siRNA to stimulate macrophage repolarization in glioblastoma	Title: T7 peptide-decorated exosome-based nanocarrier system for delivery of Galectin-9 siRNA to stimulate macrophage repolarization in glioblastoma. Abstract: Exosomes are nano-vesicular carriers capable of delivering cargoes for intercellular communication, which holds potential as biocompatible and high efficiency systems for drug delivery. In this study, we evaluated the potential effect of T…	Exclude in title and abstract screen	No	1	N	Y	N	Y	No. This publication uses human embryonic kidney cells, not human research subjects.	Yes, this publication meets our criteria as it involves the study of glioblastoma cells and their response to a potential treatment.	Yes. The title and abstract explicitly mention dendritic cell vaccination as the immunotherapy being used.	Yes. This publication presents original research on the use of a novel drug delivery system for immunotherapy in GBM, involving the use of exosomes loaded with siRNA. The study involves in vitro and in vivo experiments to test the efficacy of the system and provides new insights into the role of Galectin-9 in the tumor microenvironment.	1. No 2. Yes 3. Yes 4. Yes 5. No 6. {"answer of action 1": "No", "answer of action 2": "Yes", "answer of action 3": "Yes", "answer of action 4": "Yes", "answer of action 5": "No"}	Yes. This publication meets all the criteria. 1) It involves human subjects as the primary research subjects. 2) It involves patients with glioblastoma. 3) The title and abstract explicitly mention the use of siRNA-based immunotherapy (T7-Exo/siGalectin-9) for the treatment of glioblastoma. 4) It presents original research findings.	{ "answer of action 1": "Yes", "answer of action 2": "Yes", "answer of action 3": "Yes" }	Yes	Yes, the study meets the criteria because it uses human embryonic kidney (HEK)-293T cells to derive exosomes for the development of the nanoformulation (T7-Exo/siGalectin-9). Additionally, it involves the examination of human glioblastoma (GBM) tissues and cell lines.	Yes, this publication meets the criteria as it involves patients with glioblastoma (GBM), which is a type of glioma. The study focuses on the potential effect of T7 peptide-decorated exosome-loaded Galectin-9 siRNA in the immunosuppression of glioblastoma and its role in macrophage repolarization.	No, the study does not meet the criteria as it does not explicitly mention treatment with immune checkpoint inhibitors, peptide vaccination, dendritic cell vaccination, adoptive transfer of effector lymphocytes, chimeric antigen receptor T-cell therapy, or oncolytic viral vectors therapy. Instead, it focuses on using T7 peptide-decorated exosomes to deliver Galectin-9 siRNA for macrophage repolar…	Yes, it meets the criteria because it is an original research study that is not a review, protocol, or case report with less than five patients. The study evaluates the potential effects of a novel exosome-based nanocarrier system for delivering Galectin-9 siRNA in glioblastoma and provides in vitro and in vivo experimental data.	{ "answer of action 1": "Yes", "answer of action 2": "Yes", "answer of action 3": "No", "answer of action 4": "Yes", "answer of action 5": "No" }	Yes	{ "answer of action 1": "Yes", "answer of action 2": "Yes", "answer of action 3": "Yes", "answer of action 4": "Yes" }	Yes	N	Y	Y	Y	No	No	Yes	No	Yes	Yes	Y	Y	N	Y	No	No	Yes	Yes	Yes	Yes
36874245	4652	2023	2023-03-06	10.1016/j.omtm.2023.01.008	Efficacy of oligodendrocyte precursor cells as delivery vehicles for single-chain variable fragment to misfolded SOD1 in ALS rat model	Title: Efficacy of oligodendrocyte precursor cells as delivery vehicles for single-chain variable fragment to misfolded SOD1 in ALS rat model. Abstract: <i>Superoxide dismutase1</i> (<i>SOD 1</i>) mutation is a leading cause of familial amyotrophic lateral sclerosis (ALS). Growing evidence suggests that antibody therapy against misfolded SOD1 protein can be therapeutic. However, the therapeutic e…	Exclude in title and abstract screen	No	1	N	N	N	Y	Yes, this publication meets our criteria because the study investigated the efficacy of using human cells (oligodendrocyte precursor cells) as a drug delivery vehicle in an ALS rat model.	No. This publication is not within the criteria as it is related to amyotrophic lateral sclerosis (ALS) and not specifically to glioma, glioblastoma, astrocytoma, oligodendroglioma.	Not sure. The title and abstract do not explicitly mention any of the listed immunotherapies. However, the use of OPCs as a drug delivery vehicle for therapeutic antibodies could be considered a form of adoptive cell transfer therapy.	Yes. This publication presents original research that investigates the efficacy of using oligodendrocyte precursor cells as a delivery vehicle for single-chain variable fragments to misfolded SOD1 in an ALS rat model.	1. Yes, the publication involves human research subjects. 2. Yes, the publication involves patients with ALS. 3. No, the publication does not explicitly mention the use of any of the mentioned immunotherapies. 4. Yes, the publication involves original research with animal models. 5. No, the publication does not meet the third criteria, but meets the other three criteria. 6. { "answer of action 1"…	No, it does not meet all the criteria. Although the study involves patients with ALS, it does not involve patients with glioma, glioblastoma, astrocytoma, or oligodendroglioma. Additionally, it does not explicitly mention the use of any of the specified immunotherapies.	{ "answer of action 1": "Yes", "answer of action 2": "Yes", "answer of action 3": "Yes" }	Yes	No, because the study uses a rat model as the primary research subject, not humans.	No, the study focuses on amyotrophic lateral sclerosis (ALS) and does not involve patients with glioma, glioblastoma, astrocytoma, or oligodendroglioma.	No, the study does not meet the criteria as it does not involve any of the specified immunotherapies: Immune Checkpoint Inhibitors, Peptide Vaccination, Dendritic cell Vaccination, Adoptive Transfer of Effector Lymphocytes, Chimeric Antigen Receptor (CAR) T-cell therapy, or Oncolytic Viral Vectors therapy. Instead, it uses oligodendrocyte precursor cells as a delivery vehicle for single-chain var…	Yes, this study meets the criteria as it appears to be an original research study investigating the efficacy of oligodendrocyte precursor cells (OPCs) as a drug delivery vehicle of single-chain variable fragments (scFv) in an ALS rat model, rather than a review, protocol, or case report with less than five patients. The study involves experimentation and analysis of the outcomes of the interventi…	{ "answer of action 1": "No", "answer of action 2": "No", "answer of action 3": "No", "answer of action 4": "Yes", "answer of action 5": "No" }	No	{ "answer of action 1": "No", "answer of action 2": "No", "answer of action 3": "Yes", "answer of action 4": "No" }	No	Y	N	NS	Y	No	No	No	No	Yes	Yes	N	N	N	Y	No	No	No	No	No	No
36819132	4682	2023	2023-02-23	10.5937/jomb0-39234	Prognosis and clinical features analysis of EMT-related signature and tumor Immune microenvironment in glioma	Title: Prognosis and clinical features analysis of EMT-related signature and tumor Immune microenvironment in glioma. Abstract: As the most common primary malignant intracranial tumor, glioblastoma has a poor prognosis with limited treatment options. It has a high propensity for recurrence, invasion, and poor immune prognosis due to the complex tumor microenvironment. Six groups of samples from f…	Exclude in title and abstract screen	No	1	Y	Y	N	Y	Yes, this publication meets the criteria as it involves the study of glioblastoma in humans. The study analyses clinicopathological features, genomic characteristics, immune infiltration, treatment response, and prognoses in patients with glioblastoma. Therefore, it uses human as the primary research subject.	Yes, this publication meets our criteria as it involves patients with glioblastoma, which is a type of glioma. The abstract also mentions multiple algorithms being used to evaluate clinicopathological features, immune infiltration, treatment response, and prognoses, which suggests that the study was comprehensive in its analysis. Furthermore, a prognostic risk model was constructed based on the f…	Not sure. The title and abstract mentions glioma and its poor prognosis and immune prognosis, but it does not explicitly mention any of the listed immunotherapies. However, it does mention immune infiltration and treatment response, which may suggest the use of immunotherapies.	Yes, it meets the criteria as it presents original research on glioblastoma using multiple algorithms to evaluate the difference in clinicopathological features, genomic characteristics, immune infiltration, treatment response and prognoses. A prognostic risk model was constructed based on the final screened genes. It provides valuable support for clinical evaluations of glioma.	1. No 2. Yes 3. No 4. Yes 5. No { "answer of action 1": "No", "answer of action 2": "Yes", "answer of action 3": "No", "answer of action 4": "Yes", "answer of action 5": "No" }	No. Although the title and abstract mention glioma, the study does not explicitly mention the use of any of the specified immunotherapies. Additionally, it is not clear from the abstract whether human subjects were used in the study.	Action 1: Does the publication meet the first criteria (studies that use human as primary research subject)? Yes Action 2: Does the publication meet the second criteria (studies that involve patients with glioma, glioblastoma, astrocytoma, oligodendroglioma)? Yes Action 3: Summary of the judgements from actions 1 to 2: Yes, Yes, Yes	Yes	Yes, this study meets the criteria because it includes human samples from four datasets, and its focus is on analyzing prognosis, clinicopathological features, genomic characteristics, immune infiltration, and treatment response in glioblastoma, a human brain tumor.	Yes, this publication meets the criteria as it involves patients with glioma and specifically discusses glioblastoma, which is a type of glioma. The study aims to evaluate prognosis and clinical features related to EMT and tumor immune microenvironment in glioma.	No, the title and abstract do not explicitly mention a study involving the treatment of patients with any of the specified immunotherapies (Immune Checkpoint Inhibitors, Peptide Vaccination, Dendritic cell Vaccination, Adoptive Transfer of Effector Lymphocytes, CAR-T cell therapy, or Oncolytic Viral Vectors therapy).	Yes, this publication meets the criteria as it is an original research study that used multiple datasets and algorithms to evaluate the clinical features, genomic characteristics, immune infiltration, and treatment response in glioma patients. The study involved more than five patients and is not a review, protocol, or case report.	{ "answer of action 1": "Yes", "answer of action 2": "Yes", "answer of action 3": "No", "answer of action 4": "Yes", "answer of action 5": "No" }	No	{ "answer of action 1": "Yes", "answer of action 2": "Yes", "answer of action 3": "Yes", "answer of action 4": "Yes" }	Yes	Y	Y	NS	Y	Yes	No	No	Yes	Yes	Yes	Y	Y	N	Y	No	No	No	Yes	Yes	Yes
36966232	4703	2023	2023-03-25	10.1038/s43856-023-00270-4	Fusion peptide is superior to co-expressing subunits for arming oncolytic herpes virus with interleukin 12	Title: Fusion peptide is superior to co-expressing subunits for arming oncolytic herpes virus with interleukin 12. Abstract: G47??? is a triple-mutated oncolytic herpes simplex virus type 1 (HSV-1) recently approved as a new drug for malignant glioma in Japan. As the next-generation, we develop armed oncolytic HSV-1 using G47??? as the backbone. Because oncolytic HSV-1 elicits specific antitumor …	Exclude in title and abstract screen	No	1	N	Y	Y	Y	Yes, the publication meets the criteria as it involves experiments conducted on mice and a human IL-12 armed oncolytic HSV-1 being used in a phase 1/2 trial for malignant melanoma.	Not sure. The abstract mentions the use of oncolytic herpes virus for malignant glioma and the evaluation of methods to express IL-12, but there is no clear indication of whether patients with gliomas or any of the other specified tumors were involved in the study.	Yes, the publication meets the criteria as it involves the arming of oncolytic herpes virus with interleukin 12 as an immunotherapy.	Yes, this publication meets the criteria. It is original research that investigates the optimal method for expressing interleukin 12 as a payload for oncolytic herpes simplex virus type 1. The study was conducted using multiple cell lines and mouse tumor models, and led to the development of a new drug currently being used in a clinical trial.	1. No, the publication does not meet the first criteria as it does not explicitly mention the use of human primary research subjects. 2. Yes, the publication meets the second criteria as it involves studies of glioma. 3. No, the publication does not meet the third criteria as it does not explicitly mention any of the mentioned immunotherapies as the study methodology. 4. Yes, the publication meet…	Yes, this publication meets all the criteria. 1) It involves human subjects (patients with glioma). 2) It involves patients with glioma. 3) The title and abstract explicitly mention the study involves arming oncolytic herpes virus with interleukin 12, which is a type of immunotherapy. 4) It is an original research study and not a review, protocol, or case report.	{ "answer of action 1": "Yes", "answer of action 2": "Yes", "answer of action 3": "Yes" }	Yes	No, the study does not use human as primary research subjects. The study used cell lines and mouse models for their experiments.	Yes, this publication meets the criteria as it involves a study focusing on the treatment of malignant glioma using an oncolytic herpes simplex virus type 1 (HSV-1) known as G47???.	Yes, the study meets the criteria because it involves the use of Oncolytic Viral Vectors therapy (oncolytic herpes simplex virus type 1) in the treatment of patients.	Yes, this publication meets the criteria as it presents original research involving the comparison of different methods for expressing IL-12 in oncolytic HSV-1 and evaluating their efficacy in mouse models. It is not a review, protocol, or case report with less than five patients.	{ "answer of action 1": "Yes", "answer of action 2": "Yes", "answer of action 3": "Yes", "answer of action 4": "Yes", "answer of action 5": "Yes" }	Yes	{ "answer of action 1": "Yes", "answer of action 2": "Yes", "answer of action 3": "Yes", "answer of action 4": "Yes" }	Yes	Y	NS	Y	Y	Yes	No	Yes	Yes	Yes	Yes	N	Y	Y	Y	No	Yes	Yes	No	Yes	Yes
36968221	4812	2023	2023-03-27	10.1158/2767-9764.CRC-22-0185	Inclusion of 4-1BB Costimulation Enhances Selectivity and Functionality of IL13Rα2-Targeted Chimeric Antigen Receptor T Cells	Title: Inclusion of 4-1BB Costimulation Enhances Selectivity and Functionality of IL13R??2-Targeted Chimeric Antigen Receptor T Cells. Abstract: Chimeric antigen receptor (CAR) T cell immunotherapy is emerging as a powerful strategy for cancer therapy; however, an important safety consideration is the potential for off-tumor recognition of normal tissue. This is particularly important as ligand-b…	Exclude in title and abstract screen	No	1	N	Y	Y	Y	Yes. This publication used human subjects in both in vitro assays and in vivo mouse models to assess the functionality and selectivity of CAR T cells targeting a cancer antigen.	Not sure. The abstract mentions glioblastoma as the target cancer antigen, but it doesn't specifically mention patients with glioma, glioblastoma, astrocytoma, or oligodendroglioma. More information is needed about the patients studied in the publication.	Yes. The title and abstract mention Chimeric Antigen Receptor (CAR) T-cell therapy and 4-1BB co-stimulation, which are both on our list of immunotherapies. The abstract also mentions the study is for cancer therapy.	Yes, this publication meets the criteria. It is original research focused on the functional comparison of different intracellular signaling domains in IL13-ligand CAR design for the treatment of glioblastoma. The study includes <i>in vitro</i> and <i>in vivo</i> experiments that demonstrate the safety and antitumor potency of murine IL13-BB?? CAR T cells delivered systemically after lymphodepleti…	1. Yes 2. Yes 3. Yes 4. Yes 5. Yes {'answer of action 1': 'Yes', 'answer of action 2': 'Yes', 'answer of action 3': 'Yes', 'answer of action 4': 'Yes', 'answer of action 5': 'Yes'}	No. Although the title and abstract mention the study involving chimeric antigen receptor (CAR) T cells, they do not explicitly mention immunotherapies such as immune checkpoint inhibitors, peptide vaccination, dendritic cell vaccination, adoptive transfer of effector lymphocytes, or oncolytic viral vectors therapy.	{ "answer of action 1": "Yes", "answer of action 2": "Yes", "answer of action 3": "Yes" }	Yes	Yes, this study meets the criteria as it uses human xenograft mouse models and mentions ongoing human clinical trials, indicating that human subjects are involved in the research.	Yes, this study meets the criteria as it focuses on glioblastoma (GBM) and involves the development and testing of IL13R??2-targeted CAR T cells for the treatment of GBM.	Yes, the study meets the criteria as it involves Adoptive Transfer of Effector Lymphocytes through the use of Chimeric Antigen Receptor (CAR) T-cell therapy. The study focuses on the optimization of IL13(E12Y) ligand-based CAR targeting and the impact of CAR design on selective tumor recognition and functionality.	Yes, this publication meets the criteria as it presents original research, not a review, protocol, or case report with less than five patients. The study investigates the functional comparison of IL13(E12Y)-CARs containing different intracellular signaling domains and provides insights into their antitumor potency and selective recognition of the intended tumor-associated target.	{ "answer of action 1": "Yes", "answer of action 2": "Yes", "answer of action 3": "Yes", "answer of action 4": "Yes", "answer of action 5": "Yes" }	Yes	{ "answer of action 1": "Yes", "answer of action 2": "Yes", "answer of action 3": "Yes", "answer of action 4": "Yes" }	Yes	Y	NS	Y	Y	Yes	Yes	No	Yes	Yes	Yes	Y	Y	Y	Y	Yes	Yes	Yes	Yes	Yes	Yes
36839682	4862	2023	2023-02-25	10.3390/pharmaceutics15020360	Investigating the Effects of Olaparib on the Susceptibility of Glioblastoma Multiforme Tumour Cells to Natural Killer Cell-Mediated Responses	Title: Investigating the Effects of Olaparib on the Susceptibility of Glioblastoma Multiforme Tumour Cells to Natural Killer Cell-Mediated Responses. Abstract: Glioblastoma multiforme (GBM) is the most common adult primary brain malignancy, with dismal survival rates of ~14.6 months. The current standard-of-care consists of surgical resection and chemoradiotherapy, however the treatment response …	Exclude in title and abstract screen	No	1	N	Y	Y	Y	Yes, the publication meets the criteria as it focuses on human glioblastoma multiforme tumor cells and natural killer cell-mediated responses.	Yes, this publication meets the criteria as it involves patients with glioblastoma multiforme.	No. The title and abstract do not mention any of the specified immunotherapies. The study is examining the effects of Olaparib on natural killer cell-mediated responses in GBM.	Yes, this publication meets the criteria as it is original research and not a review, protocol, or case report with less than five patients.	1. No 2. Yes 3. No 4. Yes 5. No 6. {'answer of action 1': 'No', 'answer of action 2': 'Yes', 'answer of action 3': 'No', 'answer of action 4': 'Yes', 'answer of action 5': 'No'}	Yes. This publication meets all the criteria. Reasons: (1) The study involves human subjects since it examines the effects of Olaparib on glioblastoma multiforme (GBM) tumor cells. (2) The study involves patients with glioblastoma, which is a type of glioma. (3) The title and abstract explicitly mention the study's involvement with immunotherapies, specifically the combination of Olaparib with na…	{ "answer of action 1": "Yes", "answer of action 2": "Yes", "answer of action 3": "Yes" }	Yes	No, the study does not meet the criteria because it uses a GBM cell line (T98G) as the primary research subject, rather than human participants.	Yes, the study meets the criteria as it involves patients with glioblastoma multiforme (GBM), a type of glioma. The study focuses on the potential combination of Olaparib with NK cell therapies for GBM.	No, the title and abstract do not explicitly mention any of the required immunotherapies: Immune Checkpoint Inhibitors, Peptide Vaccination, Dendritic cell Vaccination, Adoptive Transfer of Effector Lymphocytes, Chimeric Antigen Receptor (CAR) T-cell therapy, or Oncolytic Viral Vectors therapy. Instead, the study focuses on the combination of Olaparib with NK cell therapies for GBM.	Yes, this publication meets the criteria because it is an original research study that examines the combination of Olaparib and NK cell therapies in GBM using a cell line model and investigates its effects on NK cell-mediated responses.	{ "answer of action 1": "Yes", "answer of action 2": "Yes", "answer of action 3": "No", "answer of action 4": "Yes", "answer of action 5": "No" }	No	{ "answer of action 1": "Yes", "answer of action 2": "Yes", "answer of action 3": "Yes", "answer of action 4": "Yes" }	Yes	Y	Y	N	Y	No	No	Yes	Yes	Yes	Yes	N	Y	N	Y	No	No	No	No	Yes	Yes
36915128	4872	2023	2023-03-14	10.1186/s40478-023-01527-8	Immunological and tumor-intrinsic mechanisms mediate the synergistic growth suppression of experimental glioblastoma by radiotherapy and MET inhibition	Title: Immunological and tumor-intrinsic mechanisms mediate the synergistic growth suppression of experimental glioblastoma by radiotherapy and MET inhibition. Abstract: The hepatocyte growth factor (HGF)/MET signaling pathway has been proposed to be involved in the resistance to radiotherapy of glioblastoma via proinvasive and DNA damage response pathways.Here we assessed the role of the MET pat…	Exclude in title and abstract screen	No	1	N	Y	N	Y	Not sure. While the article involves experiments conducted on mouse glioma models, it is not clear whether any human subjects were involved in the study or whether any human samples were used.	Yes. This publication meets the criteria as it involves glioblastoma and discusses the role of MET pathway in response to radiotherapy in syngeneic mouse glioma models.	No. The title and abstract do not explicitly mention any of the listed immunotherapies. The study only investigates the role of the MET pathway in glioblastoma and combines it with radiotherapy.	Yes. This publication reports original research on the role of the MET pathway in the response to radiotherapy in glioblastoma in vitro and in vivo in syngeneic mouse glioma models. The study identifies that combined treatment with radiotherapy and MET inhibition prolongs survival of glioma-bearing mice compared to single treatment alone. The experiments were conducted on a sufficient number of s…	1. No 2. Yes 3. No 4. Yes 5. No 6. {"answer of action 1": "No", "answer of action 2": "Yes", "answer of action 3": "No", "answer of action 4": "Yes", "answer of action 5": "No"}	Yes, this publication meets all the criteria. 1) It involves human subjects as the primary research subject: No, it is a study conducted on syngeneic mouse glioma models. 2) It involves patients with glioma, glioblastoma, astrocytoma, oligodendroglioma: No, it does not involve patients. 3) The title and abstract mention the study involving treatment with immunotherapies: No, the study focuses on …	{ "answer of action 1": "Yes", "answer of action 2": "Yes", "answer of action 3": "Yes" }	Yes	No, this study does not meet the criteria because it uses syngeneic mouse glioma models as their primary research subject, not humans.	Yes, this publication meets the criteria as it involves experimental glioma models, specifically mentioning glioma cell lines GL-261, SMA-497, SMA-540, and SMA-560, which are related to glioma, glioblastoma, astrocytoma, and oligodendroglioma.	No, the study does not meet the criteria because it does not mention any of the required immunotherapies such as Immune Checkpoint Inhibitors, Peptide Vaccination, Dendritic cell Vaccination, Adoptive Transfer of Effector Lymphocytes, CAR T-cell therapy, or Oncolytic Viral Vectors therapy in the title or abstract. Instead, it focuses on the combination of radiotherapy and MET inhibition.	Yes, this study meets the criteria because it is an original research study examining the role of the MET pathway in response to radiotherapy in vitro and in vivo in syngeneic mouse glioma models, which is not a review, protocol, or case report with less than five patients.	{ "answer of action 1": "No", "answer of action 2": "Yes", "answer of action 3": "No", "answer of action 4": "Yes", "answer of action 5": "No" }	No	{ "answer of action 1": "No", "answer of action 2": "Yes", "answer of action 3": "Yes", "answer of action 4": "No" }	No	NS	Y	N	Y	No	No	Yes	Yes	Yes	Yes	N	Y	N	Y	No	No	No	No	No	No
36810892	5227	2023	2023-02-22	10.1038/s41598-023-30248-0	Systematic analysis identifies REST as an oncogenic and immunological biomarker in glioma	Title: Systematic analysis identifies REST as an oncogenic and immunological biomarker in glioma. Abstract: The repressor element 1 silencing transcription factor (REST) has been proposed to function as a transcription factor to silence gene transcription by binding to repressor element 1 (RE1), a highly conserved DNA motif. The functions of REST in various tumors have been studied, but its role …	Exclude in title and abstract screen	No	1	Y	Y	N	Y	No, this publication does not meet the criteria because it does not use human as primary research subject. Although the study investigates REST in glioma patients, it does not involve experimentation on patients and it does not collect primary data from human subjects. Instead, the study uses public datasets of gene expression and survival data from human subjects and performs in silico analyses.	Yes, this publication meets the criteria because it involves patients with glioma.	Not sure. Though the abstract mentions the correlation between REST expression and immune cell infiltration, and the expression of immune checkpoints, it does not explicitly state that the study involves treatment of patients with any of the mentioned immunotherapies.	Yes, it meets the criteria as it is an original research study and does not fall under the category of reviews, protocol or case report, and has not included less than five patients.	Action 1: No (does not use humans as primary research subject) Action 2: Yes (involves patients with glioma) Action 3: No (does not explicitly mention any of the listed immunotherapies) Action 4: Yes (original research) Action 5: No JSON object: {'answer of action 1': 'No', 'answer of action 2': 'Yes', 'answer of action 3': 'No', 'answer of action 4': 'Yes', 'answer of action 5': 'No'}	No, the publication does not meet all the criteria. Although it involves patients with glioma, glioblastoma, astrocytoma, and oligodendroglioma, and it is an original research study, the title and abstract do not explicitly mention the use of any of the specified immunotherapies. Additionally, the focus of the study appears to be on the role of REST as an oncogenic and immunological biomarker, ra…	{ "answer of action 1": "Yes", "answer of action 2": "Yes", "answer of action 3": "Yes" }	Yes	Yes, the study meets the criteria as it uses human datasets from The Cancer Genome Atlas (TCGA), the Genotype-Tissue Expression (GTEx), the Gene Expression Omnibus, and the Human Protein Atlas databases, which involve human primary research subjects. Additionally, the study validates its findings in the Chinese Glioma Genome Atlas cohort and in glioma cell lines derived from human subjects.	Yes, this publication meets the criteria as it involves patients with glioma and investigates the role of the REST gene in glioma pathogenesis, prognosis, and the tumor microenvironment.	No, the title and abstract do not explicitly mention that the study involves treatment of patients with any of the listed immunotherapies. The focus is on the role of REST in glioma and its association with immune cell infiltration and immune checkpoints, but no specific immunotherapies are mentioned as part of the study.	Yes, this publication meets the criteria, as it includes original research on the role of REST in gliomas and its correlation with immune cell infiltration. The study utilizes multiple databases and computational tools, involves expression analysis and correlation analysis, and confirms findings in glioma cell lines.	{ "answer of action 1": "Yes", "answer of action 2": "Yes", "answer of action 3": "No", "answer of action 4": "Yes", "answer of action 5": "No" }	No	{ "answer of action 1": "Yes", "answer of action 2": "Yes", "answer of action 3": "Yes", "answer of action 4": "Yes" }	Yes	N	Y	NS	Y	No	No	No	No	Yes	Yes	Y	Y	N	Y	No	No	No	Yes	Yes	Yes
37166370	5234	2023	2023-05-11	10.1089/ars.2022.0187	Tumor niches: perspectives for targeted therapies in glioblastoma	Title: Tumor niches: perspectives for targeted therapies in glioblastoma. Abstract: Significance: Glioblastoma (GBM), the most common and lethal primary brain tumor with a median survival rate of only 15 months and a 5-year survival rate of only 6.8%, remains largely incurable despite the intensive multimodal treatment of surgical resection and radiochemotherapy. Developing effective new therapie…	Exclude in title and abstract screen	No	1	NS	Y	N	N	Yes, this publication meets your criteria as it discusses glioblastoma (GBM) as the primary research subject. The abstract explicitly mentions human patients with GBM, and the focus of the study revolves around understanding the tumor niches in GBM and potential strategies for targeted therapies.	Yes. Reason: The abstract mentions glioblastoma (GBM) as one of the primary brain tumors discussed in the publication. As per the criteria provided, the publication involves patients with glioblastoma, which includes GBM.	Not sure. The title and abstract do not explicitly mention any of the specified immunotherapies by name. It discusses targeted therapies and immunotherapy in general terms, but it does not specifically mention any of the immunotherapies you listed. Without explicit references to the listed immunotherapies, it's uncertain if the publication meets your criteria.	No. Reason: The publication appears to be a review rather than original research. It discusses various aspects of glioblastoma and provides an overview of targeted therapies based on existing knowledge and research. However, it does not present new data or findings from a primary research study.	1. No (the publication discusses glioblastoma but does not mention human subjects) 2. Yes (the publication explicitly mentions glioblastoma) 3. No (the publication does discuss immunotherapy as a promising treatment for glioblastoma, but does not explicitly mention any specific immunotherapy treatments by name) 4. No (the publication is a review article) 5. No {'answer of action 1': 'No', 'answer…	No. Although the abstract discusses targeted therapies for glioblastoma, it does not explicitly mention any of the specified immunotherapies. Additionally, the publication is described as a review, so it does not meet the criteria of being an original research study.	{ "answer of action 1": "Yes", "answer of action 2": "Yes", "answer of action 3": "Yes" }	Yes	No, the provided publication discusses glioblastoma treatments and tumor niches, but does not specifically mention using humans as primary research subjects.	Yes, this publication meets the criteria as it involves patients with glioblastoma (GBM), focusing on understanding tumor niches in glioblastoma and potential strategies for targeted therapies.	No, the title and abstract do not explicitly mention any of the specific immunotherapies required by the criteria (Immune Checkpoint Inhibitors, Peptide Vaccination, Dendritic cell Vaccination, Adoptive Transfer of Effector Lymphocytes, Chimeric Antigen Receptor T-cell therapy, or Oncolytic Viral Vectors therapy). While it does mention immunotherapy in general, it does not provide any explicit de…	No, this publication does not meet the criteria because it is a review, not an original research study.	{ "answer of action 1": "Yes", "answer of action 2": "Yes", "answer of action 3": "No", "answer of action 4": "No", "answer of action 5": "No" }	No	{ "answer of action 1": "Yes", "answer of action 2": "Yes", "answer of action 3": "No", "answer of action 4": "No" }	No	Y	Y	NS	N	No	No	No	Yes	Yes	Yes	N	Y	N	N	No	No	No	No	No	No
36825202	5315	2023	2023-02-24	10.3389/fmolb.2023.963639	Pan-cancer integrated bioinformatics analysis reveals cuproptosis related gene FDX1 is a potential prognostic and immunotherapeutic biomarker for lower-grade gliomas	Title: Pan-cancer integrated bioinformatics analysis reveals cuproptosis related gene FDX1 is a potential prognostic and immunotherapeutic biomarker for lower-grade gliomas. Abstract: FDX1 participates in cuproptosis, a copper-dependent cell death mode, which might influence tumor progressions like ferroptosis and pyroptosis. However, the role of FDX1 in tumors remains to be explored. This study …	Exclude in title and abstract screen	No	1	Y	Y	N	Y	Yes, this publication meets the criteria as it investigates human tumors and uses human data.	Yes. This publication meets the criteria as it involves patients with lower-grade gliomas. The abstract states that the study investigated FDX1 expression features and correlations to prognosis, tumor stages, immune microenvironment, and cuproptosis from a pan-cancer perspective based on integrated bioinformatics. Results reveal that FDX1 predicted poor prognosis in glioma (GBMLGG), brain lower-g…	Not sure. Although the study investigates the immune microenvironment and checkpoint inhibitors such as PD-L1, it does not explicitly mention the treatment of patients with any of the listed immunotherapies.	Yes, this publication meets our criteria as it presents original research based on integrated bioinformatics analysis. It investigates the role of FDX1 in tumors and its correlations to prognosis, tumor stages, immune microenvironment, and cuproptosis from a pan-cancer perspective. It utilizes various databases for collecting data and utilizes different analysis techniques to explore the relation…	1. Yes - human is mentioned as primary research subject. 2. Yes - patients with glioma and lower-grade glioma (LGG) are mentioned. 3. Yes - the study explicitly mentions immunotherapies such as immune checkpoints and CAR-T cell therapy as potential treatments for LGG. 4. Yes - the study is original research. 5. Yes - the publication meets all the criteria. 6. {"answer of action 1": "Yes", "answer…	Yes, this publication meets all the criteria. 1. It involves human subjects as the study focuses on lower-grade gliomas in patients. 2. The study explicitly mentions gliomas as one of the tumor types investigated. 3. The title and abstract mention the study's involvement with immunotherapeutic biomarkers in lower-grade gliomas. 4. It is an original research article based on integrated bioinformat…	{ "answer of action 1": "Yes", "answer of action 2": "Yes", "answer of action 3": "Yes" }	Yes	No, this study does not meet the criteria because it primarily relies on bioinformatics analysis using data obtained from databases like TCGA, GTEx, and CCLE, rather than using human subjects as primary research subjects.	Yes, this publication meets the criteria as it involves patients with lower-grade gliomas (LGG), which is a type of glioma. The study investigates the role of the FDX1 gene in prognosis, tumor stages, and immune microenvironment in relation to gliomas.	Yes, the abstract mentions immune checkpoints such as CD276 (B7-H3), CD274 (PD-L1), PDCD1LG2 (PD-L2), CTLA4, and HAVCR2, which are related to the immune checkpoint inhibitors from the specified criteria. Although the study does not focus on the treatment itself, it suggests that FDX1 might be considered a potential poor prognosis biomarker and immunotherapy predictor in lower-grade gliomas.	Yes, this study meets the criteria as it is an original research with a focus on investigating FDX1 expression features and its correlations with prognosis, tumor stages, immune microenvironment, and cuproptosis from a pan-cancer perspective using integrated bioinformatics. It is not a review, protocol, or case report with less than five patients.	{ "answer of action 1": "Yes", "answer of action 2": "Yes", "answer of action 3": "No", "answer of action 4": "Yes", "answer of action 5": "No" }	No	{ "answer of action 1": "Yes", "answer of action 2": "Yes", "answer of action 3": "Yes", "answer of action 4": "Yes" }	Yes	Y	Y	NS	Y	Yes	Yes	Yes	Yes	Yes	Yes	N	Y	Y	Y	No	No	No	No	Yes	Yes
36979179	5447	2023	2023-03-29	10.3390/biology12030488	Dynamic Regulation Genes at Microtubule Plus Ends: A Novel Class of Glioma Biomarkers	Title: Dynamic Regulation Genes at Microtubule Plus Ends: A Novel Class of Glioma Biomarkers. Abstract: Glioma is the most prevalent and aggressive primary nervous system tumor with an unfavorable prognosis. Microtubule plus-end-related genes (MPERGs) play critical biological roles in the cell cycle, cell movement, ciliogenesis, and neuronal development by coordinating microtubule assembly and dy…	Exclude in title and abstract screen	No	1	Y	Y	NS	Y	No. This publication does not meet the criteria as it does not involve human subjects as primary research subjects, but instead focuses on the analysis of MPERGs in gliomas.	Yes, this publication meets the criteria as it involves patients with glioma and presents a novel MPERG-based prognostic signature to improve the prognosis and provide more treatment options for glioma patients.	Not sure. Although the abstract mentions the use of immune checkpoint blockade treatment and drug sensitivity analyses, it does not explicitly state that the study involves treatment of patients with immunotherapies. More information about the methodology and patient population is needed to determine whether it meets the criteria.	Yes, this publication meets our criteria as it describes original research on the development of a novel MPERG-based prognostic signature for glioma patients. The study explored the relationship between MPERG genes and glioma, identified differentially expressed genes, and constructed a signature with risk stratification and prognostic prediction ability. The publication also validates the progno…	1. No 2. Yes 3. No 4. Yes 5. No 6. {"answer of action 1": "No", "answer of action 2": "Yes", "answer of action 3": "No", "answer of action 4": "Yes", "answer of action 5": "No"}	Yes, this publication meets all the criteria. It involves human patients with glioma, mentions the use of immunotherapies such as immune checkpoint blockade treatment, and is an original research study.	{ "answer of action 1": "Yes", "answer of action 2": "Yes", "answer of action 3": "Yes" }	Yes	No, the study does not primarily use human subjects for research. The reason is that it focuses on analyzing gene expression data from existing datasets (The Cancer Genome Atlas and Chinese Glioma Genome Atlas) to identify and validate a prognostic signature for glioma patients. The primary research subjects are gene data, not living human subjects.	Yes, this publication meets the criteria as it focuses on patients with glioma and investigates a novel prognostic signature to improve prognosis and provide more treatment options for glioma patients.	Yes, the abstract mentions that the identified MPERG-based signature is helpful in anticipating the effect of immunotherapy, specifically mentioning immune checkpoint blockade treatment. The connection between the signature and the tumor microenvironment, as well as its relation to immunoinhibitors and the tumor mutation load, suggests a potential link to the criteria's immunotherapies.	Yes, this publication meets the criteria because it is an original research study focusing on identifying novel biomarkers in glioma patients based on microtubule plus-end-related genes. It does not appear to be a review, protocol, or case report with less than five patients.	{ "answer of action 1": "Yes", "answer of action 2": "Yes", "answer of action 3": "Unclear", "answer of action 4": "Yes", "answer of action 5": "Yes" }	No	{ "answer of action 1": "Yes", "answer of action 2": "Yes", "answer of action 3": "Yes", "answer of action 4": "Yes" }	Yes	N	Y	NS	Y	No	No	Yes	No	Yes	Yes	N	Y	Y	Y	No	Yes	No	No	Yes	Yes
36823671	5548	2023	2023-02-24	10.1186/s13014-023-02236-1	High-dose proton beam therapy versus conventional fractionated radiation therapy for newly diagnosed glioblastoma: a propensity score matching analysis	Title: High-dose proton beam therapy versus conventional fractionated radiation therapy for newly diagnosed glioblastoma: a propensity score matching analysis. Abstract: High-dose proton beam therapy (PBT) uses excellent dose concentricity based on the unique characteristic termed the Bragg peak. PBT is a highly feasible treatment option that improves survival in select patients with newly diagno…	Exclude in title and abstract screen	No	1	Y	Y	N	Y	Yes, this publication meets our criteria as it involves the use of human subjects as primary research subjects in the study of the efficacy of different radiotherapy treatment options for patients with glioblastoma.	Yes. This study involves patients with newly diagnosed glioblastoma, which is within the criteria.	No. Although the study compares different radiation therapies for glioblastoma, there is no mention of the use of immunotherapies in the treatment of patients.	Yes, this publication meets our criteria as it is original research comparing two treatment options for glioblastoma. The study uses propensity score matching analysis. The number of patients in each group after the matching is greater than or equal to five. Therefore, the study meets our criteria.	1. Yes, the publication involves human subjects. 2. Yes, the publication involves patients with glioblastoma. 3. No, the publication doesn't explicitly mention any immunotherapies. 4. Yes, the publication is original research. 5. No, the publication doesn't meet all the criteria. 6. { 'answer of action 1': 'Yes', 'answer of action 2': 'Yes', 'answer of action 3': 'No', 'answer of action 4': 'Yes'…	No. Reasons: 1) The abstract does not mention that the study involves treatment with any of the specified immunotherapies. 2) Although the study involves patients with glioblastoma, it does not include patients with glioma, astrocytoma, or oligodendroglioma. 3) The abstract does not mention that the study is an original research study.	{ "answer of action 1": "Yes", "answer of action 2": "Yes", "answer of action 3": "Yes" }	Yes	Yes, this study meets the criteria as it involves patients with newly diagnosed glioblastoma (GBM) treated with high-dose proton beam therapy (PBT) or conventional radiation therapy (CRT) from 2010 to 2020, indicating that human subjects were the primary research subjects.	Yes, this study meets the criteria as it involves patients with newly diagnosed glioblastoma (GBM) and compares the effects of high-dose proton beam therapy (PBT) and conventional radiation therapy (CRT) on survival outcomes and toxicities.	Not sure, because the abstract mentions immunotherapy as one of the covariates considered for propensity score generation. However, it does not explicitly describe which types of immunotherapies were involved in the study or if they matched the specific immunotherapies mentioned in the criteria.	Yes, this study meets the criteria because it is original research comparing survival outcomes and toxicities of two treatment methods for glioblastoma patients using propensity score matching, and it has a sample size of 235 patients, which is larger than the threshold of five patients.	{ "answer of action 1": "Yes", "answer of action 2": "Yes", "answer of action 3": "No", "answer of action 4": "Yes", "answer of action 5": "No" }	No	Action 1: Yes, the publication uses humans as primary research subjects. Action 2: Yes, the publication involves patients with glioblastoma. Action 3: Yes, the publication is original research. Action 4: Yes, as the publication meets all three criteria. Output JSON: { "answer of action 1": "Yes", "answer of action 2": "Yes", "answer of action 3": "Yes", "answer of action 4": "Yes" }	Yes	Y	Y	N	Y	No	No	No	Yes	Yes	Yes	Y	Y	NS	Y	Yes	No	No	Yes	Yes	Yes
36831183	5595	2023	2023-02-25	10.3390/cells12040516	Prospective Evaluation of CD45RA+/CCR7- Effector Memory T (T(EMRA)) Cell Subsets in Patients with Primary and Secondary Brain Tumors during Radiotherapy of the Brain within the Scope of the Prospective Glio-CMV-01 Clinical Trial	Title: Prospective Evaluation of CD45RA+/CCR7- Effector Memory T (T(EMRA)) Cell Subsets in Patients with Primary and Secondary Brain Tumors during Radiotherapy of the Brain within the Scope of the Prospective Glio-CMV-01 Clinical Trial. Abstract: Radiotherapy (RT) of the brain is a common treatment for patients with high-grade gliomas and brain metastases. It has previously been shown that reacti…	Exclude in full text screen	Yes	1	Y	Y	Y	Y	Yes, this publication meets the criteria as it involves human subjects as primary research subjects. The study involves analyzing the distribution of T<sub>EMRA</sub> cells and their subsets in patients undergoing radiation therapy for primary and secondary brain tumors within a clinical trial. The study also considers the CMV serostatus of patients as an influencing factor.	No. Although the study involves patients with high-grade glioma and brain metastases, it is focused on investigating the distribution of T<sub>EMRA</sub> cells and their subsets in the peripheral blood during radiation therapy, not directly related to the gliomas themselves.	No, the title and abstract do not mention treatment of patients with immunotherapies. The study primarily focuses on the distribution of T<sub>EMRA</sub> cells and their subsets in patients with brain tumors during radiation therapy, with the potential to serve as a biomarker for predicting the risk of CMV reactivation. While some studies may investigate the immunological response of patients dur…	Yes, this publication meets our criteria as it reports original research on T cells and their potential biomarker role during brain tumor radiation therapy. It does not fall under the category of reviews, protocols, or case reports with less than five patients.	Action 1: No. Action 2: Yes. Action 3: No. Action 4: Yes. Action 5: No. { "answer of action 1": "No", "answer of action 2": "Yes", "answer of action 3": "No", "answer of action 4": "Yes", "answer of action 5": "No" }	No. Although the study involves human subjects (patients with high-grade glioma and brain metastases), the title and abstract do not explicitly mention any of the specified immunotherapies. Additionally, the study does not focus on the treatment of patients with glioma using immunotherapies but rather investigates the distribution of T<sub>EMRA</sub> cells as potential predictive markers for CMV …	{ "answer of action 1": "Yes", "answer of action 2": "No", "answer of action 3": "No" }	Yes	Yes, this study meets the criteria as it involves patients with high-grade glioma and brain metastases during radiation therapy as primary research subjects. The researchers are analyzing the distribution of T_EMRA cells in the peripheral blood of these patients and comparing it to healthy donors.	Yes, this study meets the criteria as it involves patients with high-grade glioma, which includes glioblastoma, astrocytoma, and oligodendroglioma. The study focuses on investigating the distribution of T_EMRA cells in these patients during radiation therapy.	No, the title and abstract do not explicitly mention that the study involves treatment of patients with any of the listed immunotherapies: Immune Checkpoint Inhibitors, Peptide Vaccination, Dendritic cell Vaccination, Adoptive Transfer of Effector Lymphocytes, Chimeric Antigen Receptor (CAR) T-cell therapy, or Oncolytic Viral Vectors therapy. The study is focused on evaluating CD45RA+/CCR7- effec…	Yes, the study meets the criteria because it is an original research that prospectively investigates the distribution of T(EMRA) cells and their subsets in patients during radiation therapy within the scope of the Glio-CMV-01 clinical trial. It is not a review, protocol, or case report with less than five patients.	{ "answer of action 1": "Yes", "answer of action 2": "Yes", "answer of action 3": "No", "answer of action 4": "Yes", "answer of action 5": "No" }	No	{ "answer of action 1": "Yes", "answer of action 2": "Yes", "answer of action 3": "Yes", "answer of action 4": "Yes" }	Yes	Y	N	N	Y	No	No	No	No	No	Yes	Y	Y	N	Y	No	No	No	Yes	Yes	Yes
33130898	46	2021	2020-11-01	10.1093/neuonc/noaa247	DNA methylation based glioblastoma subclassification is related to tumoral T-cell infiltration and patient survival	Title: DNA methylation based glioblastoma subclassification is related to tumoral T-cell infiltration and patient survival. Abstract: Histologically classified glioblastomas (GBM) can have different clinical behavior and response to therapy, for which molecular subclassifications have been proposed. We evaluated the relationship of epigenetic GBM subgroups with immune cell infiltrations, systemic…	Included after full text screen	Yes	1	Y	Y	NS	Y	Yes, the publication meets the criteria because it involves human subjects - patients with newly diagnosed GBM who were treated with standard radiochemotherapy and experimental immunotherapy. The study evaluated the relationship of epigenetic GBM subgroups with immune cell infiltrations, systemic immune changes during radiochemotherapy, and clinical outcome. Immune cell populations and selected c…	Yes, this publication meets our criteria as it involves patients with glioblastoma and evaluates their clinical outcomes. The abstract mentions that 93 patients with newly diagnosed GBM were treated and their tumors were assessed.	No. Although it mentions immunotherapy, it does not explicitly state that patients are being treated with any of the specified immunotherapies. The study mainly focuses on the relationship between DNA methylation patterns and immune cell infiltration, and evaluates the usefulness of methylation profiles in patient stratification for immunotherapy trials.	Yes. This publication is original research as it reports on a study that evaluated the relationship between epigenetic GBM subgroups with immune cell infiltrations, systemic immune changes during radiochemotherapy, and clinical outcome. The study collected data from 93 patients with newly diagnosed GBM and reported findings related to tumor infiltration of T cells, myeloid cells, and Programmed c…	Action 1: Yes, the publication meets the first criteria as it involves human subjects. Action 2: Yes, the publication meets the second criteria as it involves patients with glioblastoma. Action 3: No, the publication doesn't meet the third criteria as it doesn't explicitly mention any of the mentioned immunotherapies. Action 4: Yes, the publication meets the fourth criteria as it reports original…	Yes. This publication meets all the criteria. 1) The study uses human as primary research subjects as it focuses on patients with glioblastoma. 2) The study involves patients with glioblastoma, which is a type of glioma. 3) The title and abstract explicitly mention that the study involves the treatment of patients with immunotherapies, specifically mentioning "experimental immunotherapy" which fa…	{ "answer of action 1": "Yes", "answer of action 2": "Yes", "answer of action 3": "Yes" }	Yes	Yes, this study meets the criteria. The primary research subjects are human patients with glioblastoma (GBM), as indicated by the data gathered from tumor tissues and blood samples of these individuals.	Yes, this publication meets the criteria. Reason: The study involves patients with glioblastoma (GBM), which is specified in the title and abstract. In the study, DNA methylation of tumor tissue from 93 patients with newly diagnosed GBM was assessed. Therefore, it clearly aligns with your interest in studies involving patients with glioma, glioblastoma, astrocytoma, or oligodendroglioma.	Yes, the study involves treatment of patients with immunotherapy. The abstract explicitly mentions that the patients with glioblastoma were treated with "experimental immunotherapy", though it does not specify which type. Additionally, it discusses the Programmed cell death protein 1 (PD-1) expression which is related to immune checkpoint inhibitors, a type of immunotherapy. Therefore, it meets t…	Yes, this study meets the criteria. It is an original research study that utilized a larger sample size of 93 patients with newly diagnosed GBM, well above the threshold of five patients. It's not a review, protocol, or a case report, as it explores the relationship between DNA methylation-based GBM subgroups, immune cell infiltrations, systemic immune changes during treatment, and patient surviv…	{ "answer of action 1": "Yes", "answer of action 2": "Yes", "answer of action 3": "No", "answer of action 4": "Yes", "answer of action 5": "No" }	No	{ "answer of action 1": "Yes", "answer of action 2": "Yes", "answer of action 3": "Yes", "answer of action 4": "Yes" }	Yes	Y	Y	N	Y	No	No	Yes	Yes	Yes	Yes	Y	Y	Y	Y	Yes	No	No	Yes	Yes	Yes
35395080	48	2022	2022-04-08	10.1158/1078-0432.CCR-21-4064	Circulating Immune Cell and Outcome Analysis from the Phase II Study of PD-L1 Blockade with Durvalumab for Newly Diagnosed and Recurrent Glioblastoma	Title: Circulating Immune Cell and Outcome Analysis from the Phase II Study of PD-L1 Blockade with Durvalumab for Newly Diagnosed and Recurrent Glioblastoma. Abstract: PD-L1 is upregulated in glioblastoma and supports immunosuppression. We evaluated PD-L1 blockade with durvalumab among glioblastoma cohorts and investigated potential biomarkers. MGMT unmethylated newly diagnosed patients received …	Exclude in full text screen	Yes	1	Y	Y	Y	Y	Yes, it meets our criteria as human patients with glioblastoma were used as the primary research subject. The study investigated the efficacy of PD-L1 blockade with durvalumab and potential biomarkers. The study also examined the levels of circulating immune cell subsets among patients with recurrent glioblastoma compared to newly diagnosed patients.	Yes. This publication meets the criteria since it involves patients with glioblastoma, which is one of the types of glioma.	Yes. The title and abstract explicitly mention PD-L1 blockade with durvalumab, which is an immune checkpoint inhibitor, for the treatment of glioblastoma. The abstract indicates the primary and exploratory endpoints of the study, and discusses the effect of treatment on circulating immune cells.	Yes. This publication reports original research on a Phase II study with multiple cohorts investigating potential biomarkers for PD-L1 blockade with durvalumab for glioblastoma. The study included efficacy endpoints and exploratory biomarkers, including systematic, quantitative, and phenotypic evaluation of circulating immune cells, tumor mutational burden, and tumor immune activation signature. …	1. Yes, because the study involved human patients with glioblastoma. 2. Yes, because the study involved patients with glioblastoma. 3. Yes, because the study explicitly mentions PD-L1 blockade with durvalumab among glioblastoma cohorts, which is an immune checkpoint inhibitor. 4. Yes, because the study was original research. 5. Yes, because the publication meets all the criteria. 6. {"answer of a…	Yes. This publication meets all the criteria. 1) It involves human subjects as the primary research subjects. 2) It involves patients with glioblastoma. 3) The title and abstract explicitly mention the study involving PD-L1 blockade with durvalumab, which is an immune checkpoint inhibitor. 4) It is an original research study.	{ "answer of action 1": "Yes", "answer of action 2": "Yes", "answer of action 3": "Yes" }	Yes	Yes, the study does meet the criteria as it uses human patients as the primary research subject. The cohorts mentioned in the abstract include different groups of patients with glioblastoma who are subjected to different treatments. The results and effects of these treatments are being studied on these human subjects, indicating that the study was primarily based on human research subjects.	Yes, this study meets the criteria. The reason being that the study specifically involves patients with glioblastoma, which is a type of glioma and is specifically mentioned in the criteria. The study examines the effects of PD-L1 blockade with durvalumab in these patients, both newly diagnosed and recurrent.	Yes, this study meets the criteria. The study explicitly involves the treatment of patients using PD-L1 blockade with durvalumab, which is an immune checkpoint inhibitor. This is indicated in the title and various points in the abstract. The abstract also mentions the exploration of biomarkers related to the immune response, further confirming the involvement of immunotherapy in the study.	Yes, this study meets the criteria. Reasons: The publication presents a phase II study of PD-L1 blockade with durvalumab for glioblastoma patients, indicating it is an original research article. The study includes multiple patient cohorts with varying sizes, all of which are larger than five. It is neither a review, protocol, nor a case report of less than five patients.	{ "answer of action 1": "Yes", "answer of action 2": "Yes", "answer of action 3": "Yes", "answer of action 4": "Yes", "answer of action 5": "Yes" }	Yes	{ "answer of action 1": "Yes", "answer of action 2": "Yes", "answer of action 3": "Yes", "answer of action 4": "Yes" }	Yes	Y	Y	Y	Y	Yes	Yes	Yes	Yes	Yes	Yes	Y	Y	Y	Y	Yes	Yes	Yes	Yes	Yes	Yes
30500939	51	2019	2018-12-01	10.1093/neuonc/noy200	A randomized, double-blind, phase III trial of personalized peptide vaccination for recurrent glioblastoma	Title: A randomized, double-blind, phase III trial of personalized peptide vaccination for recurrent glioblastoma. Abstract: We conducted a phase III trial of personalized peptide vaccination (PPV) for human leukocyte antigen (HLA)-A24+ recurrent glioblastoma to develop a new treatment modality. We randomly assigned 88 recurrent glioblastoma patients to receive PPV (n = 58) or the placebo (n = 30…	Exclude in full text screen	Yes	1	Y	Y	Y	Y	Yes, the publication meets the criteria as it is a phase III clinical trial conducted on patients with recurrent glioblastoma as primary research subjects.	Yes, this publication meets our criteria as it is a randomized, double-blind, phase III trial involving patients with recurrent glioblastoma.	Yes. This publication explicitly mentions the use of personalized peptide vaccination as a treatment for recurrent glioblastoma.	Yes. The publication describes a randomized, double-blind, phase III trial of personalized peptide vaccination for recurrent glioblastoma which is an original research study.	1. Yes, the publication uses humans as primary research subjects. 2. Yes, the publication involves patients with glioblastoma. 3. Yes, the title and abstract explicitly mention that the study involves Peptide Vaccination. 4. Yes, the publication is original research with a sample size of 88 patients. 5. Yes, the publication meets all four criteria. 6. {"answer of action 1": "Yes", "answer of acti…	Yes, it meets all the criteria. 1. The study uses human subjects (patients with recurrent glioblastoma). 2. The study involves patients with glioblastoma. 3. The title and abstract explicitly mention the use of personalized peptide vaccination as a treatment modality for recurrent glioblastoma. 4. The study is a phase III trial involving 88 patients, which qualifies as original research.	{'answer of action 1': 'Yes', 'answer of action 2': 'Yes', 'answer of action 3': 'Yes'}	Yes	Yes, the study meets your criteria. The primary research subjects of this study are human patients, specifically those with recurrent glioblastoma, as evidenced by the randomized assignment of 88 recurrent glioblastoma patients to different treatment groups. The intervention, personalized peptide vaccination, was also tested on these human subjects.	Yes, this study meets the criteria. The reason being that it involves patients with recurrent glioblastoma, a specific type of glioma, as clearly indicated in the title and the abstract.	Yes, this publication meets your criteria. The reason is that the study clearly involves treatment of patients using Personalized Peptide Vaccination (PPV), which is one of the immunotherapies you specified. This therapy was tested on recurrent glioblastoma patients as detailed in the abstract.	Yes, the publication meets the criteria. It presents an original research study, as evidenced by the design of a randomized, double-blind, phase III trial with a sample size of 88 recurrent glioblastoma patients. It is not a review, protocol, or case report with less than five patients.	{ "answer of action 1": "Yes", "answer of action 2": "Yes", "answer of action 3": "Yes", "answer of action 4": "Yes", "answer of action 5": "Yes" }	Yes	{ "answer of action 1": "Yes", "answer of action 2": "Yes", "answer of action 3": "Yes", "answer of action 4": "Yes" }	Yes	Y	Y	Y	Y	Yes	Yes	Yes	Yes	Yes	Yes	Y	Y	Y	Y	Yes	Yes	Yes	Yes	Yes	Yes
34168003	78	2021	2021-06-25	10.1136/jitc-2020-002296	Intracerebral administration of CTLA-4 and PD-1 immune checkpoint blocking monoclonal antibodies in patients with recurrent glioblastoma: a phase I clinical trial	Title: Intracerebral administration of CTLA-4 and PD-1 immune checkpoint blocking monoclonal antibodies in patients with recurrent glioblastoma: a phase I clinical trial. Abstract: Patients with recurrent glioblastoma (rGB) have a poor prognosis with a median overall survival (OS) of 30-39 weeks in prospective clinical trials. Intravenous administration of programmed cell death protein 1 and cyto…	Exclude in full text screen	Yes	1	Y	Y	Y	Y	Yes, this publication meets the criteria as it involves humans as primary research subjects in a phase I clinical trial for the treatment of recurrent glioblastoma.	Yes. This publication involves patients with recurrent glioblastoma and investigates the use of immune checkpoint blocking monoclonal antibodies. It meets our criteria.	Yes, this publication meets the criteria as it explicitly mentions the intracerebral administration of CTLA-4 and PD-1 immune checkpoint blocking monoclonal antibodies in patients with glioblastoma, which are immunotherapies.	Yes, this publication meets the criteria since it reports original research and involves a clinical trial with 27 patients.	1. Yes, the publication involves the study on human subjects. 2. Yes, the publication involves patients with recurrent glioblastoma. 3. Yes, the publication explicitly mentions the involvement of Immune Checkpoint Inhibitors and their administration in patients. 4. Yes, the publication was original research. 5. Yes, the publication meets all the criteria. 6. {'answer of action 1': 'Yes', 'answer …	Yes. Reasons: 1. The study involves human subjects as it is a phase I clinical trial with patients. 2. The patients involved in the study have recurrent glioblastoma, which falls under the types of gliomas mentioned. 3. The title and abstract explicitly mention the use of immune checkpoint inhibitors (anti-PD-1, anti-CTLA-4) in the treatment of patients. 4. The study is original research as it de…	{'answer of action 1': 'Yes', 'answer of action 2': 'Yes', 'answer of action 3': 'Yes'}	Yes	Yes, this study meets the criteria. The primary research subjects in this study are human patients with recurrent glioblastoma. They underwent various forms of treatment as a part of the phase I clinical trial, and their responses and outcomes were recorded and analyzed.	Yes, the study meets your criteria. It involves patients with recurrent glioblastoma (rGB), which is a form of glioma, and the study revolves around the treatment and survival outcomes of these patients.	Yes, this study meets the criteria. The title and abstract explicitly mention the use of immune checkpoint inhibitors CTLA-4 and PD-1 (specifically, ipilimumab and nivolumab) in treating patients with recurrent glioblastoma. This aligns with the specified criteria requesting studies involving treatment with one or more immunotherapies, including Immune Checkpoint Inhibitors.	Yes, this publication meets the criteria. Reason: The study presented in the publication is an original research work as indicated by it being a phase I clinical trial. The research isn't a review, protocol, or case report with less than five patients. The study involves 27 patients, which exceeds the minimum patient requirement specified in your criteria.	{ "answer of action 1": "Yes", "answer of action 2": "Yes", "answer of action 3": "Yes", "answer of action 4": "Yes", "answer of action 5": "Yes" }	Yes	In this case, the publication meets the following criteria: 1. The study uses human as the primary research subject. (Yes) 2. The study involves patients with glioma, specifically recurrent glioblastoma (rGB). (Yes) 3. The study is an original research article and it is a phase I clinical trial. (Yes) As the publication meets all three criteria, the summary judgement is a 'Yes'. Here's the JSON o…	Yes	Y	Y	Y	Y	Yes	Yes	Yes	Yes	Yes	Yes	Y	Y	Y	Y	Yes	Yes	Yes	Yes	Yes	Yes
31873309	105	2020	2019-12-25	10.1038/s41591-019-0694-x	Immune profiling of human tumors identifies CD73 as a combinatorial target in glioblastoma	Title: Immune profiling of human tumors identifies CD73 as a combinatorial target in glioblastoma. Abstract: Immune checkpoint therapy with anti-CTLA-4 and anti-PD-1/PD-L1 has revolutionized the treatment of many solid tumors. However, the clinical efficacy of immune checkpoint therapy is limited to a subset of patients with specific tumor types<sup>1,2</sup>. Multiple clinical trials with combin…	Exclude in full text screen	Yes	1	Y	Y	Y	Y	Yes, this publication meets the criteria as it involves analysis of 94 human patients with different cancer types to identify a unique population of cells in glioblastoma multiforme, and then utilizes reverse translational studies using CD73-deficient mice to demonstrate the potential for CD73 as a specific immunotherapeutic target.	Yes. This publication meets our criteria because it involves patients with glioblastoma and discusses potential immunotherapeutic targets for this type of cancer.	Yes. The title and abstract explicitly mention the use of immune checkpoint inhibitors (anti-CTLA-4 and anti-PD-1) and the study involves identifying a specific immunotherapeutic target (CD73) for improving the antitumor immune response to immune checkpoint therapy in glioblastoma multiforme.	Yes. This publication describes original research that uses mass cytometry and single-cell RNA sequencing to identify a specific immunotherapeutic target for glioblastoma multiforme. The authors also performed reverse translational studies using CD73-/- mice to test if targeting CD73 would be important for a successful combination strategy in glioblastoma multiforme. The study meets the criteria …	1. Yes, the publication involves human subjects as it mentions the analysis of 94 patients. 2. Yes, the publication involves patients with glioblastoma multiforme. 3. Yes, the publication explicitly mentions the study involves anti-CTLA-4 and anti-PD-1 treatment, which are immune checkpoint inhibitors. 4. Yes, the publication involves original research. 5. Yes, the publication meets all the crite…	Yes, this publication meets all the criteria: 1) It involves human subjects as the primary research subjects. 2) It involves patients with glioblastoma multiforme, which is a type of glioma. 3) The title and abstract explicitly mention the study involves treatment of patients with immune checkpoint therapy, specifically anti-CTLA-4 and anti-PD-1. 4) It is an original research study analyzing pati…	{ "answer of action 1": "Yes", "answer of action 2": "Yes", "answer of action 3": "Yes" }	Yes	Yes, this study does meet your criteria. The primary research subjects are humans as indicated by the study analyzing immune responses in 94 patients representing five different cancer types. Although it also mentions some animal model studies (specifically mice), the main focus of the research remains on the human subjects.	Yes, this publication meets the criteria as it involves studies on patients with glioblastoma multiforme, which is a type of glioma. The abstract clearly indicates that the study was conducted on patients with glioblastoma multiforme and used this patient population to identify specific immunotherapeutic targets for improving antitumor immune responses.	Yes, the study meets the criteria. The reason is that it explicitly mentions the use of immune checkpoint therapy with anti-CTLA-4 and anti-PD-1/PD-L1 in the treatment of patients with glioblastoma multiforme. The study discusses the effects of this treatment and suggests a potential combination strategy involving CD73 targeting to improve responses to the aforementioned immunotherapies.	Yes, this study meets your criteria. It is original research that conducted analysis on 94 patients across five different cancer types, used mass cytometry and single-cell RNA sequencing to make novel discoveries, and tested hypotheses in a murine model of glioblastoma multiforme. It does not appear to be a review, protocol, or a case report with less than five patients.	{ "answer of action 1": "Yes", "answer of action 2": "Yes", "answer of action 3": "Yes", "answer of action 4": "Yes", "answer of action 5": "Yes" }	Yes	Action 1: The publication involves human subjects as part of their immune profiling analysis. Answer: Yes Action 2: The publication focuses on glioblastoma multiforme, which is a type of glioma. Answer: Yes Action 3: The publication is an original research study, not a review, protocol, or case report with less than five patients. Answer: Yes Action 4: The publication meets all three criteria. An…	Yes	Y	Y	Y	Y	Yes	Yes	Yes	Yes	Yes	Yes	Y	Y	Y	Y	Yes	Yes	Yes	Yes	Yes	Yes
15452186	906	2004	2004-09-29	10.1200/JCO.2004.09.038	Antitumor vaccination of patients with glioblastoma multiforme: a pilot study to assess feasibility, safety, and clinical benefit	Title: Antitumor vaccination of patients with glioblastoma multiforme: a pilot study to assess feasibility, safety, and clinical benefit. Abstract: Prognosis of patients with glioblastoma is poor. Therefore, in glioblastoma patients, we analyzed whether antitumor vaccination with a virus-modified autologous tumor cell vaccine is feasible and safe. Also, we determined the influence on progression-…	Included after full text screen	Yes	1	Y	Y	Y	Y	Yes. This publication meets the criteria as it involves human subjects as primary research subjects.	Yes. This publication meets the criteria as it involves patients with glioblastoma. It describes a nonrandomized study that aimed to assess the feasibility, safety, and clinical benefit of antitumor vaccination with virus-modified autologous tumor cell vaccine in glioblastoma patients. The study observed increases in progression-free survival, overall survival, and antitumor immune response in th…	Yes, this publication meets the criteria. It explicitly mentions antitumor vaccination with a virus-modified autologous tumor cell vaccine, one of the immunotherapies mentioned in the criteria, as a treatment for glioblastoma patients. It also discusses the influence on progression-free survival and overall survival and on vaccination-induced antitumor reactivity. Therefore, it satisfies the crit…	Yes, this publication meets the criteria as it is an original research article and involves a nonrandomized study of 23 patients. The study examines the feasibility and safety of antitumor vaccination with a virus-modified autologous tumor cell vaccine in glioblastoma patients and determines its influence on progression-free survival, overall survival, and vaccination-induced antitumor reactivity…	1. Yes, the publication meets the first criteria as it involves human subjects for research. 2. Yes, the publication meets the second criteria as it involves patients with glioblastoma. 3. No, the publication does not meet the third criteria as it does not explicitly mention the use of any of the specified immunotherapies. 4. Yes, the publication meets the fourth criteria as it is a nonrandomized…	Yes. This publication meets all the criteria. 1) It involves human subjects as the primary research subjects. 2) It involves patients with glioblastoma. 3) The title and abstract explicitly mention antitumor vaccination of patients with glioblastoma using a virus-modified autologous tumor cell vaccine. 4) It is an original research study involving 23 vaccinated patients compared with non-vaccinat…	{ "answer of action 1": "Yes", "answer of action 2": "Yes", "answer of action 3": "Yes" }	Yes	Yes, this study meets the criteria. The primary research subjects are human patients with glioblastoma multiforme, who were part of a nonrandomized study to analyze the feasibility, safety, and clinical benefit of an antitumor vaccination with a virus-modified autologous tumor cell vaccine.	Yes, the study meets the criteria. The reason is that it directly involves patients with glioblastoma, which is one of the conditions specified in the criteria. The study conducts an experiment on glioblastoma patients, testing the feasibility, safety, and clinical benefits of an antitumor vaccination. This explicitly matches the requirement that the study involve patients with glioma, glioblasto…	Yes, the publication meets the criteria. The reason is that it explicitly describes the use of antitumor vaccination, which falls under the category of Peptide Vaccination. The procedure described in the abstract, vaccination with a virus-modified autologous tumor cell vaccine, is an immunotherapy approach aimed at stimulating an immune response against cancer cells.	Yes, this study meets your criteria. The reasons are as follows: 1. It's original research: The study described involves a nonrandomized study of 23 patients where they were administered a novel vaccine and then their responses were assessed. 2. It's not a review, protocol, or case report: The study does not review or summarize existing research, nor does it outline a protocol for future research…	{ "answer of action 1": "Yes", "answer of action 2": "Yes", "answer of action 3": "No", "answer of action 4": "Yes", "answer of action 5": "No" }	Yes	{ "answer of action 1": "Yes", "answer of action 2": "Yes", "answer of action 3": "Yes", "answer of action 4": "Yes" }	Yes	Y	Y	Y	Y	Yes	No	Yes	Yes	Yes	Yes	Y	Y	Y	Y	Yes	No	Yes	Yes	Yes	Yes
36925699	5572	2022	2023-03-17	10.1002/btm2.10426	Brain-targeted exosome-mimetic cell membrane nanovesicles with therapeutic oligonucleotides elicit anti-tumor effects in glioblastoma animal models	Title: Brain-targeted exosome-mimetic cell membrane nanovesicles with therapeutic oligonucleotides elicit anti-tumor effects in glioblastoma animal models. Abstract: The brain-targeted delivery of therapeutic oligonucleotides has been investigated as a new treatment modality for various brain diseases, such as brain tumors. However, delivery efficiency into the brain has been limited due to the b…	Exclude in title and abstract screen	No	0					Yes. The publication meets the criteria as it involves the use of animal models to investigate delivery of therapeutic oligonucleotides for brain tumors. However, there is no mention of human subjects so it is possible that human subjects were not used in this study.	Yes, this publication meets the criteria as it involves glioblastoma animal models and discusses a potential treatment modality for brain tumors.	No, the title and abstract do not mention any of the specified immunotherapies. The study focuses on brain-targeted delivery of therapeutic oligonucleotides.	Yes, this publication meets our criteria as it presents original research with evidence-based results and an animal model.	Action 1: Yes, the publication meets the first criteria since it involves animal models for brain diseases. Action 2: Yes, the publication meets the second criteria since it involves glioblastoma animal models. Action 3: No, the publication doesn't meet the third criteria since it doesn't explicitly mention any of the specified immunotherapies. Action 4: Yes, the publication meets the fourth crit…	No. This publication does not meet criteria (3) because it does not mention the use of any immunotherapies. The study focuses on the delivery of therapeutic oligonucleotides using brain-targeted exosome-mimetic cell membrane nanovesicles.	{'answer of action 1': 'Yes', 'answer of action 2': 'Yes', 'answer of action 3': 'Yes'}	Yes									Y	Y	N	Y	No	No	No	Yes	Yes	Yes
36941554	5734	2023	2023-03-21	10.1186/s12885-023-10733-5	Interaction between PD-L1 and soluble VEGFR1 in glioblastoma-educated macrophages	Title: Interaction between PD-L1 and soluble VEGFR1 in glioblastoma-educated macrophages. Abstract: The combined application of immune checkpoint inhibitors (ICIs) and anti-angiogenesis therapy has shown synergistic effects on glioblastoma (GBM). As important resources of PD-L1 in the tumor microenvironment (TME), tumor-associated macrophages (TAMs) have significant impact of the efficiency of IC…	Exclude in title and abstract screen	No	0					Yes. The publication meets our criteria as it studies glioblastoma-educated macrophages from human subjects (healthy controls and GBM patients) to analyze the interactions between immune checkpoints and anti-angiogenesis therapy. The study also measures sVEGFR1 and sPD-L1 levels in serum of GBM patients.	Yes. This publication involves patients with glioblastoma and investigates the effects of anti-angiogenesis therapy on immune checkpoint expression, specifically on tumor-associated macrophages.	Not sure. Although the abstract mentions the combined application of immune checkpoint inhibitors and anti-angiogenesis therapy in the treatment of glioblastoma, the study does not explicitly mention the treatment of patients with any of the listed immunotherapies.	Yes. This study appears to be original research conducted on glioblastoma-educated macrophages. The abstract describes analysis of surface expression of PD-L1 and VEGFR1 on these macrophages, and investigation into the effects of anti-angiogenesis agents on the expression of immune checkpoints. The study also measured serum levels of soluble PD-L1 and VEGFR1 in GBM patients and analyzed their cor…	1. No 2. Yes 3. Yes 4. Yes 5. No 6. {'answer of action 1': 'No', 'answer of action 2': 'Yes', 'answer of action 3': 'Yes', 'answer of action 4': 'Yes', 'answer of action 5': 'No'}	Yes, this publication meets all the criteria. 1) The study involves human subjects as it mentions the generation of GBM-educated macrophages from circulating monocytes of healthy controls and GBM patients. 2) The study involves patients with glioblastoma as mentioned in the title and abstract. 3) The title and abstract explicitly mention the involvement of immune checkpoint inhibitors (ICIs) and …	{ "answer of action 1": "Yes", "answer of action 2": "Yes", "answer of action 3": "Yes" }	Yes.									Y	Y	NS	Y	Yes	No	Yes	Yes	Yes	Yes
36873300	5767	2023	2023-03-06	10.3389/fonc.2022.1072780	Towards standardization of the parameters for opening the blood-brain barrier with focused ultrasound to treat glioblastoma multiforme: A systematic review of the devices, animal models, and therapeutic compounds used in rodent tumor models	Title: Towards standardization of the parameters for opening the blood-brain barrier with focused ultrasound to treat glioblastoma multiforme: A systematic review of the devices, animal models, and therapeutic compounds used in rodent tumor models. Abstract: Glioblastoma multiforme (GBM) is a deadly and aggressive malignant brain cancer that is highly resistant to treatments. A particular challen…	Exclude in title and abstract screen	No	0					Yes, this publication meets the criteria since it discusses the use of human-focused ultrasound to treat glioblastoma multiforme, which involves human research subjects.	Yes. This publication meets our criteria as it mentions glioblastoma multiforme (GBM) and studies in animal models of GBMs to address treatment limitations of the blood-brain barrier (BBB).	Not sure. Although the abstract mentions the use of Focused Ultrasound to deliver therapeutic drugs to the brain, it does not explicitly mention the use of any of the immunotherapies listed in the criteria.	Yes, this publication meets the criteria as it is an original research systematic review that focuses on the use of a specific treatment in animal models.	Action 1: No Action 2: Yes Action 3: No Action 4: Yes Action 5: No { "answer of action 1": "No", "answer of action 2": "Yes", "answer of action 3": "No", "answer of action 4": "Yes", "answer of action 5": "No" }	No. Although the publication discusses the treatment of glioblastoma multiforme (GBM), it does not explicitly mention the use of immunotherapies such as immune checkpoint inhibitors, peptide vaccination, dendritic cell vaccination, adoptive transfer of effector lymphocytes, chimeric antigen receptor (CAR) T-cell therapy, or oncolytic viral vectors therapy. Additionally, the publication is a syste…	NA	Yes									Y	Y	NS	Y	Yes	No	No	Yes	NA	Yes
36892668	5839	2023	2023-03-09	10.1007/s10014-023-00453-w	Clinical, histopathological and molecular risk factors for recurrence of pilocytic astrocytomas: brainstem/spinal location, nestin expression and gain of 7q and 19 are associated with early tumor recurrence	Title: Clinical, histopathological and molecular risk factors for recurrence of pilocytic astrocytomas: brainstem/spinal location, nestin expression and gain of 7q and 19 are associated with early tumor recurrence. Abstract: Pilocytic astrocytomas (PAs) are benign tumors. However, clinically aggressive PAs despite benign histology have been reported, and histological and molecular risk factors fo…	Exclude in title and abstract screen	No	0					Yes, this publication meets the criteria as it involves human subjects (patients with Pilocytic astrocytomas) as the primary research subject.	Yes, the publication meets the criteria as it involves pilocytic astrocytomas, which is a subtype of astrocytoma.	No. The title and abstract do not explicitly mention any of the specified immunotherapies, therefore, it does not meet our criteria.	Yes, this study meets the criteria as it is original research that investigates clinical, histopathological, and molecular factors associated with recurrence of pilocytic astrocytomas.	1. No 2. Yes 3. No 4. Yes 5. No (does not meet criteria 3) {'answer of action 1': 'No', 'answer of action 2': 'Yes', 'answer of action 3': 'No', 'answer of action 4': 'Yes', 'answer of action 5': 'No'}	No. Although the publication involves patients with pilocytic astrocytomas (PAs), it does not mention any of the specified immunotherapies (immune checkpoint inhibitors, peptide vaccination, dendritic cell vaccination, adoptive transfer of effector lymphocytes, chimeric antigen receptor T-cell therapy, or oncolytic viral vectors therapy). Additionally, it does not specify that the study involves …	{ "answer of action 1": "Yes", "answer of action 2": "Yes", "answer of action 3": "Yes" }	Yes									Y	Y	N	Y	No	No	No	Yes	Yes	Yes
36890859	5984	2023	2023-03-09	10.1002/cti2.1440	Human EGFRvIII chimeric antigen receptor T cells demonstrate favorable safety profile and curative responses in orthotopic glioblastoma	Title: Human EGFRvIII chimeric antigen receptor T cells demonstrate favorable safety profile and curative responses in orthotopic glioblastoma. Abstract: Glioblastoma is a highly aggressive and fatal brain malignancy, and effective targeted therapies are required. The combination of standard treatments including surgery, chemotherapy and radiotherapy is not curative. Chimeric antigen receptor (CA…	Exclude in title and abstract screen	No	0					Yes. This publication meets our criteria as it mentions that the study was conducted using human orthotopic glioblastoma models and that the CAR T cells targeted EGFRvIII on human cells.	Yes, this publication meets our criteria as it involves patients with glioblastoma and discusses a potential treatment option using CAR T cells.	Yes. This publication explicitly mentions the use of chimeric antigen receptor (CAR) T cells as a treatment for glioblastoma.	Yes. This study presents original research on a de novo generated CAR targeting a specific mutation in glioblastoma and demonstrates its preclinical efficacy in animal models.	1. Yes, the publication meets the first criteria as it involves using human glioblastoma cells as a model for investigation. 2. Yes, the publication meets the second criteria as it involves studies that use glioblastoma cells as the primary research subject. 3. Yes, the publication meets the third criteria as it explicitly mentions the use of chimeric antigen receptor T cells in the treatment of …	Yes, this publication meets all the criteria. Reasons: (1) The study involves human subjects as it focuses on glioblastoma in human patients. (2) The study involves patients with glioblastoma, which is a type of glioma. (3) The title and abstract explicitly mention the use of chimeric antigen receptor (CAR) T cells, which is a type of adoptive transfer of effector lymphocytes. (4) The publication…	{'answer of action 1': 'Yes', 'answer of action 2': 'Yes', 'answer of action 3': 'Yes'}	Yes									Y	Y	Y	Y	Yes	Yes	Yes	Yes	Yes	Yes
36883121	5998	2023	2023-03-08	10.1016/j.bioactmat.2023.02.016	Ionizable polymeric nanocarriers for the codelivery of bi-adjuvant and neoantigens in combination tumor immunotherapy	Title: Ionizable polymeric nanocarriers for the codelivery of bi-adjuvant and neoantigens in combination tumor immunotherapy. Abstract: Ionizable lipid nanocarriers have made historical contribution to COVID-19 mRNA vaccines. Here, we report ionizable polymeric nanoparticles that co-deliver bi-adjuvant and neoantigen peptides for cancer immunotherapy in combination with immune checkpoint blockade…	Exclude in title and abstract screen	No	0					Yes, the publication meets the criteria as it involves human subjects and proposes a cancer immunotherapy treatment.	Not sure. While the abstract mentions a potential application for glioblastoma multiforme, it is not clear whether the study actually involved patients with glioma, glioblastoma, astrocytoma, or oligodendroglioma.	Yes. The title and abstract explicitly mention the study involves the codelivery of bi-adjuvant and neoantigens for cancer immunotherapy in combination with immune checkpoint blockade. The use of immune checkpoint blockade involves immunotherapy.	Yes, the publication meets the criteria. It describes original research related to cancer immunotherapy using nanocarriers for delivery of bi-adjuvant and neoantigen peptides. The research seeks to enhance the therapeutic efficacy of immune checkpoint blockade for cancer treatment. The study may help in developing cancer treatment modalities.	Action 1: No (the publication doesn't mention any human subject). Action 2: Yes (the publication explicitly mentions glioblastoma multiforme). Action 3: Yes (the publication explicitly mentions nanocarriers for co-delivery of bi-adjuvant and neoantigen peptides for cancer immunotherapy in combination with immune checkpoint blockade). Action 4: Yes (the publication presents original research). Act…	Yes, this publication meets all the criteria. 1) It involves human as the primary research subject, as it focuses on cancer immunotherapy for patients with glioblastoma multiforme (GBM). 2) It specifically mentions glioblastoma multiforme (GBM) as one of the tumors being studied. 3) The title and abstract explicitly mention the use of immunotherapy, including immune checkpoint blockade, peptide v…	{ "answer of action 1": "Yes", "answer of action 2": "No", "answer of action 3": "No" }	Yes									Y	NS	Y	Y	Yes	NA	Yes	Yes	No	Yes
31699206	0	2019	2019-11-09	10.3881/j.issn.1000-503X.11197	[Leucine-rich Glioma-inactivated Protein 1 Antibody-associated Encephalitis:Report of Two Cases]	Title: [Leucine-rich Glioma-inactivated Protein 1 Antibody-associated Encephalitis:Report of Two Cases]. Abstract: Leucine-rich glioma-inactivated protein 1(LGI1)antibody-associated encephalitis is an autoimmune brain disease mainly seen in mid-aged and elderly people.Its main clinical manifestations include abnormal mental behaviors,facial-arm dystonia,hyponatremia,and hypokalemia.Immunotherapy …	Exclude in title and abstract screen	No	0					Yes. This publication meets the criteria as it involves the study of LGI1 antibody-associated encephalitis in human individuals. The case study reports two patients who were diagnosed and treated at the center.	No, this publication does not meet the criteria as it is about autoimmune brain disease associated with Leucine-rich glioma-inactivated protein 1 antibody and not directly related to glioma, glioblastoma, astrocytoma, or oligodendroglioma.	Not sure. The title and abstract do not mention any of the specified immunotherapies, but it does mention the use of immunoglobulin and hormone treatment. Further information about the type of immunotherapy used is needed to determine if it meets the criteria.	Yes, this publication meets our criteria as it is original research that reports on two cases of LGI1 antibody-associated encephalitis, and includes details about the diagnosis and treatment of the disease.	1. Yes 2. No 3. No 4. Yes 5. No {"answer of action 1": "Yes", "answer of action 2": "No", "answer of action 3": "No", "answer of action 4": "Yes", "answer of action 5": "No"}	No. This publication does not meet all the criteria mentioned. Although it involves patients with glioma-related encephalitis, there is no mention of any of the specified immunotherapies in the title or abstract. Additionally, it does not explicitly state that it is an original research study.	{ "answer of action 1": "Yes", "answer of action 2": "No", "answer of action 3": "No" }	Yes									Y	N	NS	Y	No	No	No	No	No	Yes
37110700	1	2023	2023-04-28	10.3390/molecules28083467	Synthesis of Novel Carborane-Containing Derivatives of RGD Peptide	Title: Synthesis of Novel Carborane-Containing Derivatives of RGD Peptide. Abstract: Short peptides containing the Arg-Gly-Asp (RGD) fragment can selectively bind to integrins on the surface of tumor cells and are attractive transport molecules for the targeted delivery of therapeutic and diagnostic agents to tumors (for example, glioblastoma). We have demonstrated the possibility of obtaining th…	Exclude in title and abstract screen	No	0					No. This publication is about chemical synthesis and doesn't involve any human subjects.	No, the publication does not meet our criteria because it does not involve patients with glioma, glioblastoma, astrocytoma, or oligodendroglioma. The publication discusses the synthesis of novel carboranyl derivatives of RGD peptide as transport molecules for targeted delivery of therapeutic and diagnostic agents to tumors, including glioblastoma. However, the study does not involve any patients.	No. This publication does not meet our criteria as it does not mention any of the immunotherapies we are interested in. The study is about obtaining a specific type of RGD peptide derivative which can be used for targeting therapeutic and diagnostic agents to tumors.	Yes. This publication presents original research on the synthesis of novel peptides containing carborane, which can potentially be used as therapeutic agents.	1. No. 2. Yes. 3. No. 4. Yes. 5. No. 6. {"answer of action 1": "No", "answer of action 2": "Yes", "answer of action 3": "No", "answer of action 4": "Yes", "answer of action 5": "No"}	No. This publication does not meet the criteria. Although it mentions glioblastoma and peptide delivery to tumors, it does not explicitly state the use of any of the specified immunotherapies. Additionally, it does not mention human subjects or provide any indication that it is an original research study.	{ "answer of action 1": "Yes", "answer of action 2": "Yes", "answer of action 3": "Yes" }	No									N	N	N	Y	No	No	No	No	Yes	No
18478111	2	2008	2008-05-15	10.1371/journal.pone.0002164	Increased seroreactivity to glioma-expressed antigen 2 in brain tumor patients under radiation	Title: Increased seroreactivity to glioma-expressed antigen 2 in brain tumor patients under radiation. Abstract: Surgery and radiation are the mainstays of therapy for human gliomas that are the most common primary brain tumors. Most recently, cell culture and animal studies provided the first convincing evidence that radiation not only eliminates tumor cells, but also modulates the immune respon…	Exclude in title and abstract screen	No	0					Yes, this publication meets our criteria because it involves human glioblastoma patients as primary research subjects.	Yes. This publication involves patients with glioblastoma and discusses the effects of radiation on their immune response against antigens, including GLEA2, a glioblastoma-expressed antigen. The study confirms an increased antibody response to GLEA2 under radiation.	Yes. This publication explicitly mentions that the study analyzes the effects of radiation on the immune response in tumor patients and the reactivity of glioma patients' sera against antigen GLEA2. It also suggests that antigens that become immunogenic as a result of radiation can serve as targets for immunotherapy of human tumors. However, it does not mention any of the specific immunotherapies…	Yes, this publication meets our criteria as it presents original research on the effects of radiation on the immune response in tumor patients. They utilized an ELISA assay to analyze the reactivity of glioma patients' sera against antigen GLEA2 and compared it to healthy donors and lung cancer patients as control. They also show how the GLEA2 seroreactivity changed over time in response to surge…	1. No 2. Yes 3. No 4. Yes 5. No 6. {'answer of action 1': 'No', 'answer of action 2': 'Yes', 'answer of action 3': 'No', 'answer of action 4': 'Yes', 'answer of action 5': 'No'}	Yes, this publication meets all the criteria mentioned. Reasons: (1) The study involves human glioma patients as the primary research subjects. (2) The study focuses on glioblastoma patients, which is a type of glioma. (3) The title and abstract explicitly mention that the study involves the effects of radiation on the immune response in tumor patients, which is a type of immunotherapy. (4) It is…	{ "answer of action 1": "Yes", "answer of action 2": "Yes", "answer of action 3": "Yes" }	Yes									Y	Y	Y	Y	Yes	No	Yes	Yes	Yes	Yes
15963467	3	2005	2005-06-21	10.1016/j.bbrc.2005.05.167	Functional VEGF C-634G polymorphism is associated with development of diabetic macular edema and correlated with macular retinal thickness in type 2 diabetes	Title: Functional VEGF C-634G polymorphism is associated with development of diabetic macular edema and correlated with macular retinal thickness in type 2 diabetes. Abstract: Since vascular endothelial growth factor (VEGF) has a strong effect on induction of vascular permeability, VEGF is an attractive candidate gene for development of diabetic macular edema (ME). Among the 378 patients with typ…	Exclude in title and abstract screen	No	0					Yes, this publication meets the criteria as it involves studying the occurrence of diabetic macular edema and genotyping three VEGF polymorphisms in human subjects with type 2 diabetes. The study also measures macular thickness using optical coherence tomography and assesses the correlation with the studied polymorphisms in human subjects.	Not sure. Although the abstract mentions patients with type 2 diabetes, it does not clearly state whether or not they also have glioma, glioblastoma, astrocytoma, or oligodendroglioma. The study's focus is on diabetic retinopathy, macular edema, and the VEGF gene polymorphism. There is no clear indication that it meets our criteria.	Not sure. Although the study mentions diabetic macular edema, it does not explicitly mention any of the listed immunotherapies. The study examines the association of a VEGF polymorphism with the risk of developing diabetic retinopathy and macular edema, but does not mention any treatments using immunotherapies.	Yes. This study involves original research and provides findings in relation to the development of diabetic macular edema and VEGF polymorphisms.	1. No 2. Yes 3. No 4. Yes 5. No {'answer of action 1': 'No', 'answer of action 2': 'Yes', 'answer of action 3': 'No', 'answer of action 4': 'Yes', 'answer of action 5': 'No'}	No. Although the publication studies patients with type 2 diabetes and retinopathy, it does not involve patients with glioma, glioblastoma, astrocytoma, or oligodendroglioma. Additionally, the title and abstract do not mention any of the specified immunotherapies.	{ "answer of action 1": "Yes", "answer of action 2": "No", "answer of action 3": "No" }	Yes									Y	NS	NS	Y	Yes	No	No	Yes	No	Yes
35684322	4	2022	2022-06-10	10.3390/molecules27113384	Immunomodulatory Effects by Photodynamic Treatment of Glioblastoma Cells In Vitro	Title: Immunomodulatory Effects by Photodynamic Treatment of Glioblastoma Cells In Vitro. Abstract: Multimodal treatment adding immunotherapy and photodynamic treatment (PDT) to standard therapy might improve the devastating therapeutic outcome of glioblastoma multiforme patients. As a first step, we provide investigations to optimize dendritic cell (DC) vaccination by using PDT and ionizing radi…	Exclude in title and abstract screen	No	0					Yes, the publication meets the criteria as it mentions in vitro experiments conducted with primary DCs and T cells isolated from the spleen.	Yes. This publication involves in vitro experiments on murine glioblastoma cells and primary dendritic cells, which are relevant to our criteria of involving glioblastoma patients. The publication discusses the potential of using multimodal treatment, including immunotherapy and photodynamic treatment, which is of interest to our research.	Not sure. The abstract mentions dendritic cell vaccination and in vitro experiments with tumor cells but does not explicitly mention treatment of patients with any of the immunotherapies listed in the criteria.	Yes, this publication meets the criteria as it describes original research conducted on glioblastoma cells in vitro. The abstract also mentions the use of assays and analysis methods to confirm the effects of the treatments.	1. No - the study used murine glioblastoma cells, not human cells. 2. Yes - the study involves glioblastoma cells. 3. No - the study mentions using PDT and IR to optimize dendritic cell vaccination, but it does not explicitly mention using any of the specified immunotherapies. 4. Yes - the study describes in vitro experiments, making it original research. 5. No - the publication meets criteria 2 …	No. Although the abstract mentions the use of immunotherapy and dendritic cell vaccination in the context of glioblastoma treatment, it does not specify the use of any of the specified immunotherapies (immune checkpoint inhibitors, peptide vaccination, dendritic cell vaccination, adoptive transfer of effector lymphocytes, chimeric antigen receptor T-cell therapy, or oncolytic viral vectors therap…	{ "answer of action 1": "Yes", "answer of action 2": "Unclear", "answer of action 3": "Unclear" }	Yes									Y	Y	NS	Y	Yes	No	No	Yes	Yes	Yes
[truncated: 1,249 more rows]

## Sheet: IBD
PMID	id	Publication Year	Create Date	DOI	Title	joined_content	Screen_in_real_practice	Screen_in_real_practice_preserved_after_screen_title_abstract	Records_100	ResercherLabeled_Species	ResercherLabeled_disease	ResercherLabeled_research_type	ResercherLabeled_age	ResercherLabeled_Protein_related	GPT35_species_full	GPT35_disease_full	GPT35_age_full	GPT35_research_type_full	GPT35_Protein_related_full	GPT35_prompt_strategy_2_Full_combination_full	GPT35_prompt_strategy_3_Full_combination_full	GPT35_prompt_strategy_2_Best_combination_full	GPT35_prompt_strategy_3_Best_combination_full	GPT4_species_full	GPT4_disease_full	GPT4_research_type_full	GPT4_age_full	GPT4_Protein_related_full	GPT4_prompt_strategy_2_Full_combination_full	GPT4_prompt_strategy_3_Full_combination_full	GPT4_prompt_strategy_2_Best_combination_full	GPT4_prompt_strategy_3_Best_combination_full	GPT35_species	GPT35_disease	GPT35_age	GPT35_research_type	GPT35_Protein_related	GPT35_prompt_strategy_1_Full_combination	GPT35_prompt_strategy_2_Full_combination	GPT35_prompt_strategy_3_Full_combination	GPT35_prompt_strategy_1_Best_combination	GPT35_prompt_strategy_2_Best_combination	GPT35_prompt_strategy_3_Best_combination	GPT4_species	GPT4_disease	GPT4_research_type	GPT4_age	GPT4_Protein_related	GPT4_prompt_strategy_1_Full_combination
[truncated: 1,284 more rows]
[truncated: 5 more columns]

[truncated: 4 more sheets: DM, Sarcopenia, Single criteria Results, prompt strategy Results]
